# Supplementary material for: ENNAVIA is a novel method which employs neural networks for antiviral and anti-coronavirus activity prediction for therapeutic peptides
Source: Brief Bioinform. 2021 Jul 23;22(6):bbab258. doi: 10.1093/bib/bbab258 (PMC8575049; doi:10.1093/bib/bbab258)
Supplement: Supplement_Data_bbab258 [file supplement_data_bbab258.zip]

Archive with 4 entries (4 files):
- ENNAVIA_A_dataset.fasta
- ENNAVIA_B_dataset.fasta
- ENNAVIA_C_dataset.fasta
- ENNAVIA_D_dataset.fasta
