# Supplementary material for: ENNAVIA is a novel method which employs neural networks for antiviral and anti-coronavirus activity prediction for therapeutic peptides
Source: Brief Bioinform. 2021 Jul 23;22(6):bbab258. doi: 10.1093/bib/bbab258 (PMC8575049; doi:10.1093/bib/bbab258)
Supplement: Supplement_Data_bbab258 [file supplement_data_bbab258.zip › ENNAVIA_A_dataset.fasta]

>lcl|1000|lcl|antiviral|lcl|subdataset_1
DLGPPISLERLDVGTNLGNAIAKLEAKELLESSD
>lcl|1001|lcl|antiviral|lcl|subdataset_0
HRIDLGPPISLERLDVGTNLGNAIAKLEAKELLE
>lcl|1002|lcl|antiviral|lcl|subdataset_4
IDLGPPISLERLDVGTNLGNAIAKLEAKELLESS
>lcl|1003|lcl|antiviral|lcl|subdataset_3
LERLDVGTNLGNAIAKLEAKELLESSDQILRSMK
>lcl|1004|lcl|antiviral|lcl|subdataset_3
LGPPISLERLDVGTNLGNAIAKLEAKELLESSDQ
>lcl|1005|lcl|antiviral|lcl|subdataset_2
LHRIDLGPPISLERLDVGTNLGNAIAKLEAKELL
>lcl|1006|lcl|antiviral|lcl|subdataset_1
PISLERLDVGTNLGNAIAKLEAKELLESSDQILR
>lcl|1007|lcl|antiviral|lcl|subdataset_8
PPISLERLDVGTNLGNAIAKLEAKELLESSDQIL
>lcl|1008|lcl|antiviral|lcl|subdataset_1
RIDLGPPISLERLDVGTNLGNAIAKLEAKELLES
>lcl|1009|lcl|antiviral|lcl|subdataset_9
SLERLDVGTNLGNAIAKLEAKELLESSDQILRSM
>lcl|1010|lcl|antiviral|lcl|subdataset_6
ALLSTNKAVVSLSNGVSVLTSKVLDLKNYIDKQ
>lcl|1011|lcl|antiviral|lcl|subdataset_0
AVSKVLHLEGEVNKIALLSTNKAVVSLSNGVSV
>lcl|1012|lcl|antiviral|lcl|subdataset_0
EVNKIALLSTNKAVVSLSNGVSVLTSKVLDLKN
>lcl|1013|lcl|antiviral|lcl|subdataset_1
GEVNKIALLSTNKAVVSLSNGVSVLTSKVLDLK
>lcl|1014|lcl|antiviral|lcl|subdataset_3
IALLSTNKAVVSLSNGVSVLTSKVLDLKNYIDK
>lcl|1015|lcl|antiviral|lcl|subdataset_3
KIALLSTNKAVVSLSNGVSVLTSKVLDLKNYID
>lcl|1016|lcl|antiviral|lcl|subdataset_8
LEGEVNKIALLSTNKAVVSLSNGVSVLTSKVLD
>lcl|1017|lcl|antiviral|lcl|subdataset_9
NKIALLSTNKAVVSLSNGVSVLTSKVLDLKNYI
>lcl|1018|lcl|antiviral|lcl|subdataset_0
SKVLHLEGEVNKIALLSTNKAVVSLSNGVSVLT
>lcl|1019|lcl|antiviral|lcl|subdataset_8
VAVSKVLHLEGEVNKIALLSTNKAVVSLSNGVS
>lcl|1020|lcl|antiviral|lcl|subdataset_3
VNKIALLSTNKAVVSLSNGVSVLTSKVLDLKNY
>lcl|1021|lcl|antiviral|lcl|subdataset_8
VSKVLHLEGEVNKIALLSTNKAVVSLSNGVSVL
>lcl|1022|lcl|antiviral|lcl|subdataset_6
ERKVDFLEENITALLEEAQIQQEKNMYELQKLNSW
>lcl|1023|lcl|antiviral|lcl|subdataset_3
EWERKVDFLEENITALLEEAQIQQEKNMYELQKLN
>lcl|1024|lcl|antiviral|lcl|subdataset_7
FLEENITALLEEAQIQQEKNMYELQKLNSWDVFGN
>lcl|1025|lcl|antiviral|lcl|subdataset_9
KVDFLEENITALLEEAQIQQEKNMYELQKLNSWDV
>lcl|1026|lcl|antiviral|lcl|subdataset_4
QEWERKVDFLEENITALLEEAQIQQEKNMYELQKL
>lcl|1027|lcl|antiviral|lcl|subdataset_0
RKVDFLEENITALLEEAQIQQEKNMYELQKLNSWD
>lcl|1028|lcl|antiviral|lcl|subdataset_2
VDFLEENITALLEEAQIQQEKNMYELQKLNSWDVF
>lcl|1029|lcl|antiviral|lcl|subdataset_6
WERKVDFLEENITALLEEAQIQQEKNMYELQKLNS
>lcl|1030|lcl|antiviral|lcl|subdataset_5
WQEWERKVDFLEENITALLEEAQIQQEKNMYELQK
>lcl|1031|lcl|antiviral|lcl|subdataset_4
RGGRLCYCRRRFCICV
>lcl|1032|lcl|antiviral|lcl|subdataset_2
QKKCPGRCTLKCGKHERPTLPYNCGKYICCVPVKVK
>lcl|1033|lcl|antiviral|lcl|subdataset_3
EKKCPGRCTLKCGKHERPTLPYNCGKYICCVPVKVK
>lcl|1034|lcl|antiviral|lcl|subdataset_5
AVSPTTLRTEVVKTFRRDKPFPHRMDCVTT
>lcl|1035|lcl|antiviral|lcl|subdataset_1
LAEGPPVKECAVTCRYDKDADINVVTQARN
>lcl|1036|lcl|antiviral|lcl|subdataset_1
VSRRYLASLHKKALPTSVTFELLFDGTNPS
>lcl|1037|lcl|antiviral|lcl|subdataset_6
GWFEGWFNRSPWFTT
>lcl|1038|lcl|antiviral|lcl|subdataset_1
VEENMKKLEERLKKREELFKKQEEWFKKWFERSKKFT
>lcl|1039|lcl|antiviral|lcl|subdataset_5
VRDNMAKLRERLKQRQQLFDSQQGWFEGWFNRSPWFT
>lcl|1040|lcl|antiviral|lcl|subdataset_5
EWYNQTKDLQQKFYEIIMDIEQNNVQGKKGIQQLQ
>lcl|1041|lcl|antiviral|lcl|subdataset_9
GEWYNQTKDLQQKFYEIIMDIEQNNVQGKKGIQQL
>lcl|1042|lcl|antiviral|lcl|subdataset_4
GNITLGEWYNQTKDLQQKFYEIIMDIEQNNVQG
>lcl|1043|lcl|antiviral|lcl|subdataset_0
ITLGEWYNQTKDLQQKFYEIIMDIEQNNVQGKKGI
>lcl|1044|lcl|antiviral|lcl|subdataset_7
IWNHGNITLGEWYNQTKDLQQKFYEIITMDIEQNNV
>lcl|1045|lcl|antiviral|lcl|subdataset_8
LGEWYNQTKDLQQKFYEIIMDIEQNNVQGKKGIQQ
>lcl|1046|lcl|antiviral|lcl|subdataset_1
NITLGEWYNQTKDLQQKFYEIIMDIEQNNVQGK
>lcl|1047|lcl|antiviral|lcl|subdataset_6
NQTKDLQQKFYEIIMDIEQNNVQGKKGIQQLQKWE
>lcl|1048|lcl|antiviral|lcl|subdataset_1
TKDLQQKFYEIIMDIEQNNVQGKKGIQQLQKWEDW
>lcl|1049|lcl|antiviral|lcl|subdataset_8
TLGEWYNQTKDLQQKFYEIIMDIEQNNVQGKKG
>lcl|1050|lcl|antiviral|lcl|subdataset_4
WNHGNITLGEWYNQTKDLQQKFYEIIMDIEQNNVQ
>lcl|1051|lcl|antiviral|lcl|subdataset_9
WYNQTKDLQQKFYEIIMDIEQNNVQGKKGIQQLQK
>lcl|1052|lcl|antiviral|lcl|subdataset_5
YNQTKDLQQKFYEIIMDIEQNNVQGKKGIQQLQKW
>lcl|1053|lcl|antiviral|lcl|subdataset_9
AGAGTGATAIGMVTQYHQVL
>lcl|1054|lcl|antiviral|lcl|subdataset_3
CNCTNSSSSYSGTKMACPSNRG
>lcl|1055|lcl|antiviral|lcl|subdataset_1
EGGTLGNWAREIWATLFKKA
>lcl|1056|lcl|antiviral|lcl|subdataset_0
EGPGLGNWAREIWATLFKKA
>lcl|1057|lcl|antiviral|lcl|subdataset_3
EGPTGGNWAREIWATLFKKA
>lcl|1058|lcl|antiviral|lcl|subdataset_4
EGPTLGGWAREIWATLFKKA
>lcl|1059|lcl|antiviral|lcl|subdataset_1
EGPTLGNWAGEIWATLFKKA
>lcl|1060|lcl|antiviral|lcl|subdataset_3
EGPTLGNWAREGWATLFKKA
>lcl|1061|lcl|antiviral|lcl|subdataset_1
EGPTLGNWAREIWAGLFKKA
>lcl|1062|lcl|antiviral|lcl|subdataset_6
EGPTLGNWAREIWATGFKKA
>lcl|1063|lcl|antiviral|lcl|subdataset_4
EGPTLGNWAREIWATLFKGA
>lcl|1064|lcl|antiviral|lcl|subdataset_7
EGPTLGNWAREIWATLFKKA
>lcl|1065|lcl|antiviral|lcl|subdataset_5
EGPTLGNWAREIWATLFKKG
>lcl|1066|lcl|antiviral|lcl|subdataset_2
EGPTLGNWAREIWATLGKKA
>lcl|1067|lcl|antiviral|lcl|subdataset_5
EGPTLGNWAREIWGTLFKKA
>lcl|1068|lcl|antiviral|lcl|subdataset_5
EGPTLGNWARGIWATLFKKA
>lcl|1069|lcl|antiviral|lcl|subdataset_3
EGPTLGNWGREIWATLFKKA
>lcl|1070|lcl|antiviral|lcl|subdataset_4
EIWATLFKKATRQCRRGRIW
>lcl|1071|lcl|antiviral|lcl|subdataset_1
GGPTLGNWAREIWATLFKKA
>lcl|1072|lcl|antiviral|lcl|subdataset_9
HVMLALATVLSIAGAGTGATAI
>lcl|1073|lcl|antiviral|lcl|subdataset_2
IGLKVEAMEKFLYTAFAMQE
>lcl|1074|lcl|antiviral|lcl|subdataset_8
IGNIPQYLKGLLGGILGIGL
>lcl|1075|lcl|antiviral|lcl|subdataset_3
LGNWAREIWATL
>lcl|1076|lcl|antiviral|lcl|subdataset_2
LGNWAREIWATLFK
>lcl|1077|lcl|antiviral|lcl|subdataset_7
LGNWAREIWATLFKKA
>lcl|1078|lcl|antiviral|lcl|subdataset_6
LLGGILGIGLGVLLLILCLP
>lcl|1079|lcl|antiviral|lcl|subdataset_4
LQKWEDWVRWIGNIPQYLKG
>lcl|1080|lcl|antiviral|lcl|subdataset_8
NQTKDLQQKFYEIIMDIEQN
>lcl|1081|lcl|antiviral|lcl|subdataset_3
NVQGKTGIQQLQKWEDWVRW
>lcl|1082|lcl|antiviral|lcl|subdataset_5
PDYLLVPEEVMEYKPRRKRAAI
>lcl|1083|lcl|antiviral|lcl|subdataset_0
PTLGNWAREIWATLFKKA
>lcl|1084|lcl|antiviral|lcl|subdataset_3
RGILRNWYNPFAGLRQSLEQ
>lcl|1085|lcl|antiviral|lcl|subdataset_0
SGTKMACPSNRGILRNWYNP
>lcl|1086|lcl|antiviral|lcl|subdataset_5
TGALKINNLRLVTLEHQVLV
>lcl|1087|lcl|antiviral|lcl|subdataset_6
TRQCRRGRIWKRWNETITGP
>lcl|1088|lcl|antiviral|lcl|subdataset_4
YKPRRKRAAIHVMLALATVLSI
>lcl|1089|lcl|antiviral|lcl|subdataset_1
KHMHWHPPALNT
>lcl|1090|lcl|antiviral|lcl|subdataset_3
LPRRLHLEPAFLPYSVKAHEC
>lcl|1091|lcl|antiviral|lcl|subdataset_9
LPRRLHLEPAFLPYSVKAHECC
>lcl|1092|lcl|antiviral|lcl|subdataset_5
RRLHLEPAFLPYSVKAHECC
>lcl|1093|lcl|antiviral|lcl|subdataset_3
AIKWEYVLLLFLL
>lcl|1094|lcl|antiviral|lcl|subdataset_7
IKWEYVLLLFLL
>lcl|1095|lcl|antiviral|lcl|subdataset_6
KWEYVLLLFLL
>lcl|1096|lcl|antiviral|lcl|subdataset_7
SFAIKWEYVLLLFLL
>lcl|1097|lcl|antiviral|lcl|subdataset_2
VSFAIKWEYVLLLFL
>lcl|1098|lcl|antiviral|lcl|subdataset_4
WEYVLLLFLL
>lcl|1099|lcl|antiviral|lcl|subdataset_2
SWLRDIWDWACEVLSDFK
>lcl|1100|lcl|antiviral|lcl|subdataset_3
SWLRDIWDWECEVLSDFK
>lcl|1101|lcl|antiviral|lcl|subdataset_8
SWLRDIWDWGCEVLSDFK
>lcl|1102|lcl|antiviral|lcl|subdataset_8
SWLRDIWDWICELLSDFK
>lcl|1103|lcl|antiviral|lcl|subdataset_4
SWLRDIWDWLCELLSDFK
>lcl|1104|lcl|antiviral|lcl|subdataset_9
SWLRDIWDWSCEVLSDFK
>lcl|1105|lcl|antiviral|lcl|subdataset_6
SWLRDIWDWVCEVLSDFK
>lcl|1106|lcl|antiviral|lcl|subdataset_9
SWLRDLWDWICELLSDFK
>lcl|1107|lcl|antiviral|lcl|subdataset_6
SWLRDLWDWICEVLSDFK
>lcl|1108|lcl|antiviral|lcl|subdataset_5
SWLRDLWDWLCELLSDFK
>lcl|1109|lcl|antiviral|lcl|subdataset_3
SWLRDLWDWLCEVLSDFK
>lcl|1110|lcl|antiviral|lcl|subdataset_2
SGSWLRDIWDWICEVLSDFK
>lcl|1111|lcl|antiviral|lcl|subdataset_8
GSWLRDIWDWICEVLSDFK
>lcl|1112|lcl|antiviral|lcl|subdataset_7
SWLRDIWDWICEVLSDFKT
>lcl|1113|lcl|antiviral|lcl|subdataset_1
SWLRDIWDWICEVLSDFKTW
>lcl|1114|lcl|antiviral|lcl|subdataset_0
SWRLIDWDWICEVLSDFK
>lcl|1115|lcl|antiviral|lcl|subdataset_1
SWLRDIWDWICEVL
>lcl|1116|lcl|antiviral|lcl|subdataset_2
KFDSLVECIWDWIDRLWS
>lcl|1117|lcl|antiviral|lcl|subdataset_2
KWLCRIWSWISDVLDDFE
>lcl|1118|lcl|antiviral|lcl|subdataset_6
SIWRDWVDLICEFLSDWK
>lcl|1119|lcl|antiviral|lcl|subdataset_9
SWLRDVWDWICTVLTDFK
>lcl|1120|lcl|antiviral|lcl|subdataset_1
SWLRDVWDWVCTILTDFK
>lcl|1121|lcl|antiviral|lcl|subdataset_6
DWLRIIWDWVCSVVSDFK
>lcl|1122|lcl|antiviral|lcl|subdataset_6
SWLWEVWDWVLHVLSDFK
>lcl|1123|lcl|antiviral|lcl|subdataset_9
SWLRDVWDWVCTVLSDFK
>lcl|1124|lcl|antiviral|lcl|subdataset_7
SWLRDIWDWISEVLSDFK
>lcl|1125|lcl|antiviral|lcl|subdataset_8
SWLRDIWDWIREVLSDFK
>lcl|1126|lcl|antiviral|lcl|subdataset_4
SWLRDIWDWIEEVLSDFK
>lcl|1127|lcl|antiviral|lcl|subdataset_8
SWLDDIWDWICEVLSDFE
>lcl|1128|lcl|antiviral|lcl|subdataset_0
SWLRDIWDWICKVLSDFK
>lcl|1129|lcl|antiviral|lcl|subdataset_1
SWLDRIWRWICKVLSRFE
>lcl|1130|lcl|antiviral|lcl|subdataset_8
SWLRDIWRWICKVLSRFK
>lcl|1131|lcl|antiviral|lcl|subdataset_4
SWLRRIWRWICKVLSRFK
>lcl|1132|lcl|antiviral|lcl|subdataset_5
SIELNKAKSDLEESKEWIRRSNQKLDSI
>lcl|1133|lcl|antiviral|lcl|subdataset_1
VALDPIDISIELNKAKSDLEESKEWIRR
>lcl|1134|lcl|antiviral|lcl|subdataset_4
VALDPIDISIELNKAKSDLEESKEWIRRSNQKLDSD
>lcl|1135|lcl|antiviral|lcl|subdataset_6
VALDPIDISIELNKAKSDLEESKEWIRRSNQKLDSI
>lcl|1136|lcl|antiviral|lcl|subdataset_2
VANDPIDISIELNKAKSDLEESKEWIRRSNQKLDSI
>lcl|1137|lcl|antiviral|lcl|subdataset_7
VYTDKVDISSQISSMNQSLQQSKDYIKEAQKILDTV
>lcl|1138|lcl|antiviral|lcl|subdataset_0
KVDISSQISSMNQSLQQSKDYIKEAQRLLDTVNPSL
>lcl|1139|lcl|antiviral|lcl|subdataset_4
TSQNIRS
>lcl|1140|lcl|antiviral|lcl|subdataset_8
AEPERRNIKYL
>lcl|1141|lcl|antiviral|lcl|subdataset_2
AIPCGESCVWIPCISAAIGCSCKNKVCYR
>lcl|1142|lcl|antiviral|lcl|subdataset_8
AKITFTNNHPRTIWP
>lcl|1143|lcl|antiviral|lcl|subdataset_1
CGESCAMISFCFTEVIGCSCKNKVCYLNSIS
>lcl|1144|lcl|antiviral|lcl|subdataset_4
CGESCVFIPCITSVAGCSCKSKVCYRNGIP
>lcl|1145|lcl|antiviral|lcl|subdataset_8
CGSVFLVGQLFTFSPRHH
>lcl|1146|lcl|antiviral|lcl|subdataset_9
CLGVGSCNDFAGCGYAIVCFW
>lcl|1147|lcl|antiviral|lcl|subdataset_3
DCPNGPWVWVPAFCQAVGWG
>lcl|1148|lcl|antiviral|lcl|subdataset_2
DREINNYTSLIHSLIEESQNQQEKNEQELLELDKWA
>lcl|1149|lcl|antiviral|lcl|subdataset_5
EELAKKAEELAKKAEELAKKAEELAKKAWASLWNWF
>lcl|1150|lcl|antiviral|lcl|subdataset_2
EWDREINNYTSLIHSLIEESQNQQEKNEQELLELDK
>lcl|1151|lcl|antiviral|lcl|subdataset_8
FKCRRWQWRM
>lcl|1152|lcl|antiviral|lcl|subdataset_8
FKRIVQRIKDFLR
>lcl|1153|lcl|antiviral|lcl|subdataset_0
GADFQECMKEHSQKQHQHQG
>lcl|1154|lcl|antiviral|lcl|subdataset_9
GDPTFCGETCRVIPVCTYSAALGCTCDDRSDGLCKRN
>lcl|1155|lcl|antiviral|lcl|subdataset_5
GFCRCICTRGFCRCICTR
>lcl|1156|lcl|antiviral|lcl|subdataset_7
GFCRCLCRRGVCRCICTR
>lcl|1157|lcl|antiviral|lcl|subdataset_0
GFKRIVQRIKDFLRNLV
>lcl|1158|lcl|antiviral|lcl|subdataset_1
GFPCGESCVFIPCISAAIGCSCKNKVCYRN
>lcl|1159|lcl|antiviral|lcl|subdataset_5
GICRCICGRGICRCYCGR
>lcl|1160|lcl|antiviral|lcl|subdataset_4
GICRCICGRRICRCICGR
>lcl|1161|lcl|antiviral|lcl|subdataset_3
GICRCYCGRGICRCICGR
>lcl|1162|lcl|antiviral|lcl|subdataset_0
GIGGKILSGLKTALKGAAKELASTYLH
>lcl|1163|lcl|antiviral|lcl|subdataset_3
GIGTKILGGVKTALKGALKELASTYAN
>lcl|1164|lcl|antiviral|lcl|subdataset_9
GIKEFKREFQRIKDFLRNLV
>lcl|1165|lcl|antiviral|lcl|subdataset_1
GIKEFKRIVQRIKDFLRNLV
>lcl|1166|lcl|antiviral|lcl|subdataset_1
GIKQFKRIVQRIKDFLRNLV
>lcl|1167|lcl|antiviral|lcl|subdataset_7
GIKYFSMVGNWAKVLVVL
>lcl|1168|lcl|antiviral|lcl|subdataset_1
GIPCAESCVWIPCTVTALVGCSCSDKVCYN
>lcl|1169|lcl|antiviral|lcl|subdataset_8
GIPCGESCVFIPCLTTVAGCSCKNKVCYRN
>lcl|1170|lcl|antiviral|lcl|subdataset_2
GLPICGETCVGGTCNTPGCSCSWPVCTRN
>lcl|1171|lcl|antiviral|lcl|subdataset_2
GPWVWVPAFCQAVGWGDPIT
>lcl|1172|lcl|antiviral|lcl|subdataset_7
GRFKRFRKKFKKLFKKIS
>lcl|1173|lcl|antiviral|lcl|subdataset_8
GRFKRFRKPFKKLFKKIS
>lcl|1174|lcl|antiviral|lcl|subdataset_2
GTACGESCYVLPCFTVGCTCTSSQCFKN
>lcl|1175|lcl|antiviral|lcl|subdataset_4
GTKALTEVIPLTEEAEC
>lcl|1176|lcl|antiviral|lcl|subdataset_8
GTKWLTEWIPLC
>lcl|1177|lcl|antiviral|lcl|subdataset_9
GTKWLTEWIPLTAEAEC
>lcl|1178|lcl|antiviral|lcl|subdataset_6
GTKWLTEWIPLTAEC
>lcl|1179|lcl|antiviral|lcl|subdataset_3
GVCRCICGRGVCRCICGR
>lcl|1180|lcl|antiviral|lcl|subdataset_8
GVCRCICGRGVCRCICRR
>lcl|1181|lcl|antiviral|lcl|subdataset_3
GVIPCGESCVFIPCISAAIGCSCKNKVCYRN
>lcl|1182|lcl|antiviral|lcl|subdataset_4
GVPCGESCVFIPCITGVIGCSCSSNVCYLN
>lcl|1183|lcl|antiviral|lcl|subdataset_6
GYCRCICGRGICRCICGR
>lcl|1184|lcl|antiviral|lcl|subdataset_5
IWNNMTWMEWDREINNYTSLIHSLIEESQNQQEKNE
>lcl|1185|lcl|antiviral|lcl|subdataset_7
KIMAKPSKFYEQLRGR
>lcl|1186|lcl|antiviral|lcl|subdataset_8
KIPCGESCVWIPCLTSVFNCKCENKVCYHD
>lcl|1187|lcl|antiviral|lcl|subdataset_7
KIPCGESCVWIPCVTSIFNCKCENKVCYHD
>lcl|1188|lcl|antiviral|lcl|subdataset_1
KPVSLSYRCPCR
>lcl|1189|lcl|antiviral|lcl|subdataset_3
KPVSLSYRCPCRF
>lcl|1190|lcl|antiviral|lcl|subdataset_3
KPVSLSYRCPCRFF
>lcl|1191|lcl|antiviral|lcl|subdataset_1
KQTENLADTY
>lcl|1192|lcl|antiviral|lcl|subdataset_5
LCDCPNGPWVWVPAFCQAVG
>lcl|1193|lcl|antiviral|lcl|subdataset_0
LEAIPCSIPPCFAFNKDFVF
>lcl|1194|lcl|antiviral|lcl|subdataset_9
LEAIPCSIPPCFAFNKPFVF
>lcl|1195|lcl|antiviral|lcl|subdataset_8
LEAIPCSIPPCLAFAKPFVF
>lcl|1196|lcl|antiviral|lcl|subdataset_3
LEAIPCSIPPCVFFGKPFVF
>lcl|1197|lcl|antiviral|lcl|subdataset_9
LEAIPCSIPPCVFFNKPFVF
>lcl|1198|lcl|antiviral|lcl|subdataset_3
LEAIPCSIPPCVGFGKPFVF
>lcl|1199|lcl|antiviral|lcl|subdataset_0
LEAIPCSIPPCVLFNKPFVF
>lcl|1200|lcl|antiviral|lcl|subdataset_1
LEAIPCSIPPECLFGKPFVF
>lcl|1201|lcl|antiviral|lcl|subdataset_0
LEAIPCSIPPEFLFGKPFVFLEAIPCSIPPEFLFGKPFVF
>lcl|1202|lcl|antiviral|lcl|subdataset_3
LEAIPISIPPEVFFGKPFVF
>lcl|1203|lcl|antiviral|lcl|subdataset_1
LEAIPMCIPPECFFNKPFVF
>lcl|1204|lcl|antiviral|lcl|subdataset_0
LEAIPMCIPPECLFGKPFVF
>lcl|1205|lcl|antiviral|lcl|subdataset_5
LEAIPMCIPPECLFNKPFVF
>lcl|1206|lcl|antiviral|lcl|subdataset_1
LEAIPMKIPPEFLFGKPFVF
>lcl|1207|lcl|antiviral|lcl|subdataset_8
LEAIPMSCPPEFCFGKPFVF
>lcl|1208|lcl|antiviral|lcl|subdataset_3
LEAIPMSIPPEFAFNKDFVF
>lcl|1209|lcl|antiviral|lcl|subdataset_4
LEAIPMSIPPEFLFGKPFVF
>lcl|1210|lcl|antiviral|lcl|subdataset_7
LEAIPMSIPPEIAFNKPFVF
>lcl|1211|lcl|antiviral|lcl|subdataset_3
LEAIPMSIPPELAFAKPFVF
>lcl|1212|lcl|antiviral|lcl|subdataset_8
LEAIPMSIPPEVKFNKPFVF
>lcl|1213|lcl|antiviral|lcl|subdataset_2
LIHSLIEESQNQQEKNEQELLELDKWASLWNWFNIT
>lcl|1214|lcl|antiviral|lcl|subdataset_9
LLGDLLRKSKEKIGKEFKRIVQRIKDFLRNLVPRTES
>lcl|1215|lcl|antiviral|lcl|subdataset_9
LLRIPQAIMDMIAGAHWG
>lcl|1216|lcl|antiviral|lcl|subdataset_7
LPLPAPSFHRTT
>lcl|1217|lcl|antiviral|lcl|subdataset_3
LSYRCPCRFF
>lcl|1218|lcl|antiviral|lcl|subdataset_7
MEWDREINNYTSLIHSLIEESQNQQEKNEQELLELD
>lcl|1219|lcl|antiviral|lcl|subdataset_6
NGVIPCGESCVFIPCISTLLGCSKNKVCYR
>lcl|1220|lcl|antiviral|lcl|subdataset_3
NMTWMEWDREINNYTSLIHSLIEESQNQQEKNEQEL
>lcl|1221|lcl|antiviral|lcl|subdataset_1
NNMTWMEWDREINNYTSLIHSLIEESQNQQEKNEQE
>lcl|1222|lcl|antiviral|lcl|subdataset_1
NNYTSLIHSLIEESQNQQEKNEQELLELDKWASLWN
>lcl|1223|lcl|antiviral|lcl|subdataset_6
NYTSLIHSLIEESQNQQEKNEQELLELDKWASLWNW
>lcl|1224|lcl|antiviral|lcl|subdataset_5
PNGPWVWVPAFCQAVGWGDP
>lcl|1225|lcl|antiviral|lcl|subdataset_6
PQITLRKKRRQRRRPPQVSFNFATLNF
>lcl|1226|lcl|antiviral|lcl|subdataset_6
PQITLRKKRRQRRRPPQVSFNFCTLNF
>lcl|1227|lcl|antiviral|lcl|subdataset_7
PTGERVWDRGNVTLLCDCPN
>lcl|1228|lcl|antiviral|lcl|subdataset_0
PVSLSYRCPCRFFE
>lcl|1229|lcl|antiviral|lcl|subdataset_1
QIWNNMTWMEWDREINNYTSLIHSLIEESQNQQEKN
>lcl|1230|lcl|antiviral|lcl|subdataset_0
QLLDVVKRQQEMLRLTVWGTKNLQARVTAIEKYLKDQ
>lcl|1231|lcl|antiviral|lcl|subdataset_6
QLLIRMIYKNI
>lcl|1232|lcl|antiviral|lcl|subdataset_5
QLLIRMIYKNILFYLVPGPGHGAEPERRNIKYL
>lcl|1233|lcl|antiviral|lcl|subdataset_1
RGGRLCYCRRRFCVCVGR
>lcl|1234|lcl|antiviral|lcl|subdataset_3
RGNVTLLCDCPNGPWVWVPA
>lcl|1235|lcl|antiviral|lcl|subdataset_3
RIPTGERVWDRGNVTLLCDC
>lcl|1236|lcl|antiviral|lcl|subdataset_3
RMIYKNILFYLVPGPGHGAEPERRNIKYL
>lcl|1237|lcl|antiviral|lcl|subdataset_8
SKEKIGKEFKRIVQRIKDFLR
>lcl|1238|lcl|antiviral|lcl|subdataset_7
SLIHSLIEESQNQQEKNEQELLELDKWASLWNWFNI
>lcl|1239|lcl|antiviral|lcl|subdataset_2
SNQGGSPLPRSV
>lcl|1240|lcl|antiviral|lcl|subdataset_6
SSGLYHVTNDCPNSSIVY
>lcl|1241|lcl|antiviral|lcl|subdataset_2
SYRCPCRFFES
>lcl|1242|lcl|antiviral|lcl|subdataset_4
SYSMEHFRWGKPV
>lcl|1243|lcl|antiviral|lcl|subdataset_7
TFCGETCRVIPVCTYSAALGCTCDDRSDGLCKRNGDP
>lcl|1244|lcl|antiviral|lcl|subdataset_3
TLLCDCPNGPWVWVPAFCQA
>lcl|1245|lcl|antiviral|lcl|subdataset_1
TSLIHSLIEESQNQQEKNEQELLELDKWASLWNWFN
>lcl|1246|lcl|antiviral|lcl|subdataset_7
TWMEWDREINNYTSLIHSLIEESQNQQEKNEQELLE
>lcl|1247|lcl|antiviral|lcl|subdataset_8
VCYRNGIPCGESCVWIPCISAALGSCK
>lcl|1248|lcl|antiviral|lcl|subdataset_1
WDREINNYTSLIHSLIEESQNQQEKNEQELLELDKW
>lcl|1249|lcl|antiviral|lcl|subdataset_0
WDRGNVTLLCDCPNGPWVWV
>lcl|1250|lcl|antiviral|lcl|subdataset_8
WMEWDREIEALAKAAEALAKAAEALAKAAWASLWNWF
>lcl|1251|lcl|antiviral|lcl|subdataset_0
WMEWDREIEEAAKKLEEAAKKLEEAAKKLWASLWNWF
>lcl|1252|lcl|antiviral|lcl|subdataset_1
WMEWDREINNYTSLIGSLIEESQNQQEKNEQELLE
>lcl|1253|lcl|antiviral|lcl|subdataset_3
WMEWDREINNYTSLIHSLIEESQNQQEKNEQELLE
>lcl|1254|lcl|antiviral|lcl|subdataset_2
WMEWDREINNYTSLIHSLIEESQNQQEKNEQELLEL
>lcl|1255|lcl|antiviral|lcl|subdataset_6
WNNMTWMEWDREINNYTSLIHSLIEESQNQQEKNEQ
>lcl|1256|lcl|antiviral|lcl|subdataset_7
WVWVPAFCQAVGWGDPITHW
>lcl|1257|lcl|antiviral|lcl|subdataset_7
YCKKCCYHCQ
>lcl|1258|lcl|antiviral|lcl|subdataset_3
YPGHITGHRMANMMMNW
>lcl|1259|lcl|antiviral|lcl|subdataset_6
YQCGQGG
>lcl|1260|lcl|antiviral|lcl|subdataset_0
YQLAIRMIYKNI
>lcl|1261|lcl|antiviral|lcl|subdataset_2
YQLLIRAIYKNI
>lcl|1262|lcl|antiviral|lcl|subdataset_6
YQLLIRMAYKNI
>lcl|1263|lcl|antiviral|lcl|subdataset_0
YQLLIRMIAKNI
>lcl|1264|lcl|antiviral|lcl|subdataset_6
YQLLIRMIY
>lcl|1265|lcl|antiviral|lcl|subdataset_4
YQLLIRMIYANI
>lcl|1266|lcl|antiviral|lcl|subdataset_7
YQLLIRMIYKAI
>lcl|1267|lcl|antiviral|lcl|subdataset_4
YQLLIRMIYKNA
>lcl|1268|lcl|antiviral|lcl|subdataset_6
YQLLIRMIYKNI
>lcl|1269|lcl|antiviral|lcl|subdataset_8
YTSLIHSLIEESQNLQEKNEQELLELDKWASLWNWF
>lcl|1270|lcl|antiviral|lcl|subdataset_7
YTSLIHSLIEESQNQQEKLEQELLELDKWASLWNWF
>lcl|1271|lcl|antiviral|lcl|subdataset_2
YTSLIHSLIEESQNQQEKNEQELLELDKWASLANWF
>lcl|1272|lcl|antiviral|lcl|subdataset_3
YTSLIHSLIEESQNQQEKNEQELLELDKWASLFNFF
>lcl|1273|lcl|antiviral|lcl|subdataset_4
YTSLIHSLIEESQNQQEKNEQELLELDKWASLWNAF
>lcl|1274|lcl|antiviral|lcl|subdataset_3
YTSLIHSLIEESQNQQEKNEQELLELDKWASLWNSF
>lcl|1275|lcl|antiviral|lcl|subdataset_0
YTSLIHSLIEESQNQQEKNEQELLELDKWASPWNWF
>lcl|1276|lcl|antiviral|lcl|subdataset_9
YTSLIHSLIEESQNQQEKNEQELLQLDKWASLWNWF
>lcl|1277|lcl|antiviral|lcl|subdataset_8
YTSLIHSLIEESQNQQEKNEQQLLELDKWASLWNWF
>lcl|1278|lcl|antiviral|lcl|subdataset_0
YTSLIHSLIEESQNQQEKNQQELLQLDKWASLWNWF
>lcl|1279|lcl|antiviral|lcl|subdataset_5
YTSLIHSLIEESQQQQEKNEQELLELDKWASLWNWF
>lcl|1280|lcl|antiviral|lcl|subdataset_0
YTSLIHSLIEQSQNQQEKNEQELLELDKWASLWNWF
>lcl|1281|lcl|antiviral|lcl|subdataset_0
YTSLIHSLIQESQNQQEKNEQELLELDKWASLWNWF
>lcl|1282|lcl|antiviral|lcl|subdataset_9
YTSLIQSLIEESQNQQEKNEQELLELDKWASLWNWF
>lcl|1283|lcl|antiviral|lcl|subdataset_7
YTSLIQSLIEESQNQQEKNEQQLLELDKWASLWNWF
>lcl|1284|lcl|antiviral|lcl|subdataset_8
ALWKTMLKKLGTMALHAGKAALGAAADTISQGTQ
>lcl|1285|lcl|antiviral|lcl|subdataset_8
GLFGVLAKVAAHVVPAIAEHF
>lcl|1286|lcl|antiviral|lcl|subdataset_2
GLLSVLGSVAKHVLPHVVPVIAEHL
>lcl|1287|lcl|antiviral|lcl|subdataset_0
CGRLLLRRQRRRAHQN
>lcl|1288|lcl|antiviral|lcl|subdataset_8
EWRKKRYSTQV
>lcl|1289|lcl|antiviral|lcl|subdataset_1
FFGKVLKLIRKIF
>lcl|1290|lcl|antiviral|lcl|subdataset_2
FFHHIFRGIVHVGKTIHRLVTG
>lcl|1291|lcl|antiviral|lcl|subdataset_1
GFKDLLKGAAKALVKTVLF
>lcl|1292|lcl|antiviral|lcl|subdataset_9
GFLDIIEKIAKSW
>lcl|1293|lcl|antiviral|lcl|subdataset_1
GFLSILKKVLPKVMAHMK
>lcl|1294|lcl|antiviral|lcl|subdataset_3
GFNEIVQDIEDFLQNLV
>lcl|1295|lcl|antiviral|lcl|subdataset_6
GIGAVLKVLTTGLPALISWIKRKRQQ
>lcl|1296|lcl|antiviral|lcl|subdataset_1
GIIDIAKKLFESW
>lcl|1297|lcl|antiviral|lcl|subdataset_9
GIWDTIKSMGKVFAGKILQNL
>lcl|1298|lcl|antiviral|lcl|subdataset_3
GIWSDLAEIIKKF
>lcl|1299|lcl|antiviral|lcl|subdataset_9
GLLGLLGSVVSHVVPAIVGHF
>lcl|1300|lcl|antiviral|lcl|subdataset_9
GLRRLLGRLLRRLGRLLLR
>lcl|1301|lcl|antiviral|lcl|subdataset_0
GLRSKIWLWVLLMIWQESNKFKKM
>lcl|1302|lcl|antiviral|lcl|subdataset_9
GLRSRIWLWVLLMIWQESNRFKRM
>lcl|1303|lcl|antiviral|lcl|subdataset_1
GWFDIIKKIASEL
>lcl|1304|lcl|antiviral|lcl|subdataset_6
GWFDVVKHIAKRF
>lcl|1305|lcl|antiviral|lcl|subdataset_9
ILGPVLGLVSRTLRRVLGIL
>lcl|1306|lcl|antiviral|lcl|subdataset_9
LLKELWTKIKGAGKAVLGKIKGLL
>lcl|1307|lcl|antiviral|lcl|subdataset_8
MTWEAWDRAIAEYAARIEALIRAAQEQQEKNEAALREL
>lcl|1308|lcl|antiviral|lcl|subdataset_5
MTWMAWDRAIANYAALIHALIEAAQNQQEKNEAALLEL
>lcl|1309|lcl|antiviral|lcl|subdataset_4
MTWMEWDREINNYTSLIHSLIEESQNQQEKNEQELL
>lcl|1310|lcl|antiviral|lcl|subdataset_3
MTWMEWDREINNYTSLIHSLIEESQNQQEKNEQELLEL
>lcl|1311|lcl|antiviral|lcl|subdataset_5
SLSRFLRFLKIVYRRAF
>lcl|1312|lcl|antiviral|lcl|subdataset_3
TTWEAWDRAIAEYAARIEALIRAAQELQEKLEAALREL
>lcl|1313|lcl|antiviral|lcl|subdataset_4
TTWEAWDRAIAEYAARIEALIRAAQELQEKNEAALREL
>lcl|1314|lcl|antiviral|lcl|subdataset_6
TTWEAWDRAIAEYAARIEALIRAAQEQQEKLEAALREL
>lcl|1315|lcl|antiviral|lcl|subdataset_2
TTWEAWDRAIAEYAARIEALIRAAQEQQEKLEAVLREL
>lcl|1316|lcl|antiviral|lcl|subdataset_4
TTWEAWDRAIAEYAARIEALIRAAQEQQEKNEAALREL
>lcl|1317|lcl|antiviral|lcl|subdataset_7
TTWEAWDRAIAEYAARIEALIRALQELQEKLEAILREL
>lcl|1318|lcl|antiviral|lcl|subdataset_5
TTWEAWDRAIAEYAARIEALIRALQELQEKNEAALREL
>lcl|1319|lcl|antiviral|lcl|subdataset_1
TTWEAWDRAIAEYAARIEALIRALQELQEKNEAILREL
>lcl|1320|lcl|antiviral|lcl|subdataset_0
TTWEAWDRAIAEYAARIEALIRALQEQQEKNEAALREL
>lcl|1321|lcl|antiviral|lcl|subdataset_7
TTWEAWDRAIAEYAARIEALIRALQEQQEKNEAILREL
>lcl|1322|lcl|antiviral|lcl|subdataset_9
TTWEEWDREINEYTSRIESLIRESQEQQEKNEQELREL
>lcl|1323|lcl|antiviral|lcl|subdataset_9
VFQFLGRIIHHVGNFVHGFSHVF
>lcl|1324|lcl|antiviral|lcl|subdataset_1
WQEWEQKITALLEQAQIQQEKNEYELQKLDKWASLWEWF
>lcl|1325|lcl|antiviral|lcl|subdataset_1
YTSLIHSLIEESQNQQEKNEQELLELDKWASLWNWF
>lcl|1326|lcl|antiviral|lcl|subdataset_8
YVSGKARGWFYRHHY
>lcl|1327|lcl|antiviral|lcl|subdataset_3
YVSGKARGWFYRHHYESPHPRISSEVHIPLGDARLV
>lcl|1328|lcl|antiviral|lcl|subdataset_8
AEGIGALFLGFLGAAGSTMGARSMTLTVQARQL
>lcl|1329|lcl|antiviral|lcl|subdataset_4
AVGIGALFLGFLGAAGSTMGARSMTLTVQARQL
>lcl|1330|lcl|antiviral|lcl|subdataset_2
AIRDTNKAVQSVQSSIGNLIVAIKSVQDYVNKEIV
>lcl|1331|lcl|antiviral|lcl|subdataset_5
AKQARSDIEKLKEAIRDTNKAVQSVQSSIGNLIVA
>lcl|1332|lcl|antiviral|lcl|subdataset_1
ALDPIDISIELNKAKSDLEESKEWIRRSNQKLDSI
>lcl|1333|lcl|antiviral|lcl|subdataset_3
ARSDIEKLKEAIRDTNKAVQSVQSSIGNLIVAIKS
>lcl|1334|lcl|antiviral|lcl|subdataset_5
AVALVEAKQARSDIEKLKEAIRDTNKAVQSVQSSI
>lcl|1335|lcl|antiviral|lcl|subdataset_4
DISIELNKAKSDLEESKEWIRRSNQKLDSIGNWHQ
>lcl|1336|lcl|antiviral|lcl|subdataset_2
DPIDISIELNKAKSDLEESKEWIRRSNQKLDSIGN
>lcl|1337|lcl|antiviral|lcl|subdataset_7
EAKQARSDIEKLKEAIRDTNKAVQSVQSSIGNLIV
>lcl|1338|lcl|antiviral|lcl|subdataset_8
KLKEAIRDTNKAVQSVQSSIGNLIVAIKSVQDYVN
>lcl|1339|lcl|antiviral|lcl|subdataset_4
KQARSDIEKLKEAIRDTNKAVQSVQSSIGNLIVAI
>lcl|1340|lcl|antiviral|lcl|subdataset_9
LNNSVALDPIDISIELNKAKSDLEESKEWIRRSNQ
>lcl|1341|lcl|antiviral|lcl|subdataset_8
LVEAKQARSDIEKLKEAIRDTNKAVQSVQSSIGNL
>lcl|1342|lcl|antiviral|lcl|subdataset_0
RSDIEKLKEAIRDTNKAVQSVQSSIGNLIVAIKSV
>lcl|1343|lcl|antiviral|lcl|subdataset_8
SDIEKLKEAIRDTNKAVQSVQSSIGNLIVAIKSVQ
>lcl|1344|lcl|antiviral|lcl|subdataset_4
SVALDPIDISIELNKAKSDLEESKEWIRRSNQKLD
>lcl|1345|lcl|antiviral|lcl|subdataset_1
TAAVALVEAKQARSDIEKLKEAIRDTNKAVQSVQS
>lcl|1346|lcl|antiviral|lcl|subdataset_2
TLNNSVALDPIDISIELNKAKSDLEESKEWIRRSN
>lcl|1347|lcl|antiviral|lcl|subdataset_4
VEAKQARSDIEKLKEAIRDTNKAVQSVQSSIGNLI
>lcl|1348|lcl|antiviral|lcl|subdataset_1
ALDPIDISIELNKAKSDLEESKEWIRRSNQKLDS
>lcl|1349|lcl|antiviral|lcl|subdataset_1
AQITAAVALVEAKQARSDIEKLKEAIRDTNKAVQS
>lcl|1350|lcl|antiviral|lcl|subdataset_8
DPIDISIELNKAKSDLEESKEWIRRSNQKLDSIG
>lcl|1351|lcl|antiviral|lcl|subdataset_2
IDISIELNKAKSDLEESKEWIRRSNQKLDSIGNW
>lcl|1352|lcl|antiviral|lcl|subdataset_4
LDPIDISIELNKAKSDLEESKEWIRRSNQKLDSI
>lcl|1353|lcl|antiviral|lcl|subdataset_4
LKEAIRDTNKAVQSVQSSIGNLIVAIKSVQDYVNK
>lcl|1354|lcl|antiviral|lcl|subdataset_9
NSVALDPIDISIELNKAKSDLEESKEWIRRSNQK
>lcl|1355|lcl|antiviral|lcl|subdataset_3
PIDISIELNKAKSDLEESKEWIRRSNQKLDSIGN
>lcl|1356|lcl|antiviral|lcl|subdataset_5
QARSDIEKLKEAIRDTNKAVQSVQSSIGNLIVAIK
>lcl|1357|lcl|antiviral|lcl|subdataset_3
FKCRRWQWRMKKLGA
>lcl|1358|lcl|antiviral|lcl|subdataset_4
FKCRRWQWRMKKLGAPSITCVRRAF
>lcl|1359|lcl|antiviral|lcl|subdataset_8
RFLVCWKQKIWGKARPSMCTRRARF
>lcl|1360|lcl|antiviral|lcl|subdataset_7
TKCFQWQRNMRKVRGPPVSCIKRDS
>lcl|1361|lcl|antiviral|lcl|subdataset_4
TKCFQWQWNMRKVRGPPVSCIKRDS
>lcl|1362|lcl|antiviral|lcl|subdataset_0
TKCRRWQRNMRKVRGPPVSCIKRDS
>lcl|1363|lcl|antiviral|lcl|subdataset_1
CYCRIPACIAGERRYGTCIYQGRLWAFCC
>lcl|1364|lcl|antiviral|lcl|subdataset_6
FLPVLAGIAAKVVPALFCKITKKC
>lcl|1365|lcl|antiviral|lcl|subdataset_4
GHRRYFTFGGGYVYF
>lcl|1366|lcl|antiviral|lcl|subdataset_0
GIGKFLHSAGKFGKAFVGEIMKS
>lcl|1367|lcl|antiviral|lcl|subdataset_0
GLASTLTRWAHYNALIRAF
>lcl|1368|lcl|antiviral|lcl|subdataset_5
HEFVPLEVYTRHEIK
>lcl|1369|lcl|antiviral|lcl|subdataset_2
HRWRKRWRKWRWRKRWRK
>lcl|1370|lcl|antiviral|lcl|subdataset_4
KRWRKRWRKKRWRKRWRK
>lcl|1371|lcl|antiviral|lcl|subdataset_2
KTTSSIEFARLQFTY
>lcl|1372|lcl|antiviral|lcl|subdataset_7
KVLTTGLPALISWIKRKRQQ
>lcl|1373|lcl|antiviral|lcl|subdataset_8
LLGDFFRKSKEKIGKEFKRIVQRIKDFLRNLVPRTES
>lcl|1374|lcl|antiviral|lcl|subdataset_6
LRKLRKRLL
>lcl|1375|lcl|antiviral|lcl|subdataset_8
LRKRKRL
>lcl|1376|lcl|antiviral|lcl|subdataset_0
LRKRKRLLK
>lcl|1377|lcl|antiviral|lcl|subdataset_1
LRKRKRLRK
>lcl|1378|lcl|antiviral|lcl|subdataset_1
LRKRKRLRKLRKRKRLRK
>lcl|1379|lcl|antiviral|lcl|subdataset_2
LRTRKRGRK
>lcl|1380|lcl|antiviral|lcl|subdataset_8
LRTRKRGRKLRTRKRGRK
>lcl|1381|lcl|antiviral|lcl|subdataset_0
LRWRKRWRKLRWRKRWRK
>lcl|1382|lcl|antiviral|lcl|subdataset_5
LRWRKRWRKWRWRKRWRK
>lcl|1383|lcl|antiviral|lcl|subdataset_9
RLTRKRGLK
>lcl|1384|lcl|antiviral|lcl|subdataset_8
RRCICTTRTCRFPYRRLGTCIFQNRVYTFCC
>lcl|1385|lcl|antiviral|lcl|subdataset_2
RRWRKRWRKRRWRKRWRK
>lcl|1386|lcl|antiviral|lcl|subdataset_6
RRWRKRWRKWRWRKRWRK
>lcl|1387|lcl|antiviral|lcl|subdataset_2
RTRKGRK
>lcl|1388|lcl|antiviral|lcl|subdataset_0
RTRKGRR
>lcl|1389|lcl|antiviral|lcl|subdataset_4
RTRKRWRKRTRKRGRK
>lcl|1390|lcl|antiviral|lcl|subdataset_5
RWRKRGRKRWRKRGRK
>lcl|1391|lcl|antiviral|lcl|subdataset_0
RWRKRWRKRWRKRWRK
>lcl|1392|lcl|antiviral|lcl|subdataset_5
RWRKRWRKWRWRKRWRK
>lcl|1393|lcl|antiviral|lcl|subdataset_3
RWRKRWRWRKRWRWRKRW
>lcl|1394|lcl|antiviral|lcl|subdataset_3
TARLQLEARLQHLVAEILEREQSLA
>lcl|1395|lcl|antiviral|lcl|subdataset_1
TARLQLEARLQHLVAEILEREQSLALHALGYQLAFV
>lcl|1396|lcl|antiviral|lcl|subdataset_5
TTPKFTVAWDWVPKR
>lcl|1397|lcl|antiviral|lcl|subdataset_8
VFQFLGKIIKKVGNFVKGFSKVF
>lcl|1398|lcl|antiviral|lcl|subdataset_6
VVCACRRALCLPLERRAGFCRIRGRIHPLCCRR
>lcl|1399|lcl|antiviral|lcl|subdataset_9
WRWRKRWRK
>lcl|1400|lcl|antiviral|lcl|subdataset_2
WRWRKRWRKWRWRKRWRK
>lcl|1401|lcl|antiviral|lcl|subdataset_3
YDHIQDHVNTMFSRLATSWCLLQNKERALWAEAA
>lcl|1402|lcl|antiviral|lcl|subdataset_2
LRKRKRLLRKRKRL
>lcl|1403|lcl|antiviral|lcl|subdataset_2
RTRKRGRRTRKRGR
>lcl|1404|lcl|antiviral|lcl|subdataset_6
GIGKFLHSAKKFGKAFVGEIMNS
>lcl|1405|lcl|antiviral|lcl|subdataset_0
ILPWKWPWWPWRR
>lcl|1406|lcl|antiviral|lcl|subdataset_2
GMASKAGAIAGKIAKVALKAL
>lcl|1407|lcl|antiviral|lcl|subdataset_5
GIGKFLKKAKKGIGAVLKVLTTGL
>lcl|1408|lcl|antiviral|lcl|subdataset_6
ALSKALSKALSKALSKALSKALSK
>lcl|1409|lcl|antiviral|lcl|subdataset_3
KKLLKKLKKLLKKL
>lcl|1410|lcl|antiviral|lcl|subdataset_4
IDISIELNKAKSDLEESKEWIRRSNQKLDSIGNWH
>lcl|1411|lcl|antiviral|lcl|subdataset_2
LDPIDISIELNKAKSDLEESKEWIRRSNQKLDSIG
>lcl|1412|lcl|antiviral|lcl|subdataset_1
NNSVALDPIDISIELNKAKSDLEESKEWIRRSNQK
>lcl|1413|lcl|antiviral|lcl|subdataset_6
NSVALDPIDISIELNKAKSDLEESKEWIRRSNQKL
>lcl|1414|lcl|antiviral|lcl|subdataset_0
PIDISIELNKAKSDLEESKEWIRRSNQKLDSIGNW
>lcl|1415|lcl|antiviral|lcl|subdataset_7
SIELNKAKSDLEESKEWIRRSNQKLDSIGNWHQSS
>lcl|1416|lcl|antiviral|lcl|subdataset_3
VALDPIDISIELNKAKSDLEESKEWIRRSNQKLDS
>lcl|1417|lcl|antiviral|lcl|subdataset_3
CATCEQIADSQHRSHRQMV
>lcl|1418|lcl|antiviral|lcl|subdataset_7
CATCQIADSHRSHRQMV
>lcl|1419|lcl|antiviral|lcl|subdataset_5
PPWCCCSPMKRASPPPAQSDLPATPKCPP
>lcl|1420|lcl|antiviral|lcl|subdataset_4
RRKKAAVALLPAVLLALLAP
>lcl|1421|lcl|antiviral|lcl|subdataset_3
RRKKAVLLALLAP
>lcl|1422|lcl|antiviral|lcl|subdataset_3
RRKKLPAVLLALLAP
>lcl|1423|lcl|antiviral|lcl|subdataset_0
RRKKPAVLLALLAP
>lcl|1424|lcl|antiviral|lcl|subdataset_3
RRKKVLLALLAP
>lcl|1425|lcl|antiviral|lcl|subdataset_6
RRKKAAVALLAVLLALLA
>lcl|1426|lcl|antiviral|lcl|subdataset_5
RRKKVALLAVLLALLA
>lcl|1427|lcl|antiviral|lcl|subdataset_4
GLLRKGGEKIGEKLKKIGQKIKNFFQKLVPQPEQ
>lcl|1428|lcl|antiviral|lcl|subdataset_1
RKAVLLALLA
>lcl|1429|lcl|antiviral|lcl|subdataset_4
RKKLAVLLALLA
>lcl|1430|lcl|antiviral|lcl|subdataset_5
RRKKAAAAAAAAA
>lcl|1431|lcl|antiviral|lcl|subdataset_8
RRKKLAVLLALLA
>lcl|1432|lcl|antiviral|lcl|subdataset_6
RRKKLLAVLLALLA
>lcl|1433|lcl|antiviral|lcl|subdataset_8
HGVSGHGQHGVHG
>lcl|1434|lcl|antiviral|lcl|subdataset_5
KWKVFKKIEKMGRNIRNGIVKAGPAIAVLGEAKAL
>lcl|1435|lcl|antiviral|lcl|subdataset_0
ADRDQYELL
>lcl|1436|lcl|antiviral|lcl|subdataset_1
DQKDEYELL
>lcl|1437|lcl|antiviral|lcl|subdataset_4
DLGPPISLERLDVGTNLGNAIAKLEDAKELLESSD
>lcl|1438|lcl|antiviral|lcl|subdataset_2
IDLGPPISLERLDVGTNLGNAIAKLEDAKELLESS
>lcl|1439|lcl|antiviral|lcl|subdataset_9
LERLDVGTNLGNAIAKLEDAKELLESSDQILRSMK
>lcl|1440|lcl|antiviral|lcl|subdataset_4
LGPPISLERLDVGTNLGNAIAKLEDAKELLESSDQ
>lcl|1441|lcl|antiviral|lcl|subdataset_0
LHRIDLGPPISLERLDVGTNLGNAIAKLEDAKELL
>lcl|1442|lcl|antiviral|lcl|subdataset_1
PISLERLDVGTNLGNAIAKLEDAKELLESSDQILR
>lcl|1443|lcl|antiviral|lcl|subdataset_9
PPISLERLDVGTNLGNAIAKLEDAKELLESSDQIL
>lcl|1444|lcl|antiviral|lcl|subdataset_6
RIDLGPPISLERLDVGTNLGNAIAKLEDAKELLES
>lcl|1445|lcl|antiviral|lcl|subdataset_5
SLERLDVGTNLGNAIAKLEDAKELLESSDQILRSM
>lcl|1446|lcl|antiviral|lcl|subdataset_5
LFRLIKSLIKRLVSAFK
>lcl|1447|lcl|antiviral|lcl|subdataset_6
ECKFTVKPYLKRFQVYYKGRMWCP
>lcl|1448|lcl|antiviral|lcl|subdataset_9
GIKCRFCCGCCTPGICGVCCRF
>lcl|1449|lcl|antiviral|lcl|subdataset_8
GFIFHIIKGLFHAGKMIHGLV
>lcl|1450|lcl|antiviral|lcl|subdataset_1
CDSCERCWYVWLILLRVRLRLLVSL
>lcl|1451|lcl|antiviral|lcl|subdataset_6
CTMCRYQQNCFTRRLIVGGMLLVFV
>lcl|1452|lcl|antiviral|lcl|subdataset_9
PPDVHTPPHALWRLHLSLRVCLVRMWIH
>lcl|1453|lcl|antiviral|lcl|subdataset_3
DASISQVNEKINQSLAFIRKSDELLHNVNAGKSTT
>lcl|1454|lcl|antiviral|lcl|subdataset_4
DEFDASISQVNEKINQSLAFIRKSDELLHNVNAGK
>lcl|1455|lcl|antiviral|lcl|subdataset_0
EFDASISQVNEKINQSLAFIRKSDELLHNVNAGKS
>lcl|1456|lcl|antiviral|lcl|subdataset_6
FPSDEFDASISQVNEKINQSLAFIRKSDELLHNVN
>lcl|1457|lcl|antiviral|lcl|subdataset_0
FYDPLVFPSDEFDASISQVNEKINQSLAFIRKSDE
>lcl|1458|lcl|antiviral|lcl|subdataset_8
PLVFPSDEFDASISQVNEKINQSLAFIRKSDELLH
>lcl|1459|lcl|antiviral|lcl|subdataset_8
PSDEFDASISQVNEKINQSLAFIRKSDELLHNVNA
>lcl|1460|lcl|antiviral|lcl|subdataset_3
VFPSDEFDASISQVNEKINQSLAFIRKSDELLHNV
>lcl|1461|lcl|antiviral|lcl|subdataset_5
YDPLVFPSDEFDASISQVNEKINQSLAFIRKSDEL
>lcl|1462|lcl|antiviral|lcl|subdataset_6
DASISQVNEKINQSLAFIRKSDELLHNVNAGKSIT
>lcl|1463|lcl|antiviral|lcl|subdataset_1
DPLVFPSDEFDASISQVNEKINQSLAFIRKSDELL
>lcl|1464|lcl|antiviral|lcl|subdataset_5
KKRKRRFLGFLLGVGSA
>lcl|1465|lcl|antiviral|lcl|subdataset_9
SDEFDASISQVNEKINQSLAFIRKSDELLHNVNAG
>lcl|1466|lcl|antiviral|lcl|subdataset_5
SSVITSLGAIVSCYGKT
>lcl|1467|lcl|antiviral|lcl|subdataset_1
VITIELSNIKENKCNGAKVKLIKQELDKYKNAV
>lcl|1468|lcl|antiviral|lcl|subdataset_4
YTSVITIELSNIKENKCNGAKVKLIKQELDKYK
>lcl|1469|lcl|antiviral|lcl|subdataset_8
IQKEIDRLNEVAKNLNESLI
>lcl|1470|lcl|antiviral|lcl|subdataset_4
PTTFMLKYDENGTITDAVDC
>lcl|1471|lcl|antiviral|lcl|subdataset_6
QYGSFCTQLNRALSGIAAEQ
>lcl|1472|lcl|antiviral|lcl|subdataset_5
YQDVNCTDVSTAIHADQLTP
>lcl|1473|lcl|antiviral|lcl|subdataset_6
GVFVFNGTSWFITQRNFFS
>lcl|1474|lcl|antiviral|lcl|subdataset_4
GYFVQDDGEWKFTGSSYYY
>lcl|1475|lcl|antiviral|lcl|subdataset_8
GYHLMSFPQAAPHGVVFLHVTW
>lcl|1476|lcl|antiviral|lcl|subdataset_2
IQKEIDRLNEVAKNLNESLIDLQELGK
>lcl|1477|lcl|antiviral|lcl|subdataset_3
NGIGVTQNVLYENQKQIANQFNKAISQIQESLTTTSTA
>lcl|1478|lcl|antiviral|lcl|subdataset_6
VYINKLTPPCGTMYYACEAV
>lcl|1479|lcl|antiviral|lcl|subdataset_6
AALYKKKIIKKLLES
>lcl|1480|lcl|antiviral|lcl|subdataset_2
KNGRKLCLDLQAALY
>lcl|1481|lcl|antiviral|lcl|subdataset_9
KWKLFKKIGIGKFLHAAKKF
>lcl|1482|lcl|antiviral|lcl|subdataset_9
KWKLFKKIGIGKFLHFAKKF
>lcl|1483|lcl|antiviral|lcl|subdataset_4
KWKLFKKIGIGKFLHWAKKF
>lcl|1484|lcl|antiviral|lcl|subdataset_6
RRKKAAVAALPAVLLALLAP
>lcl|1485|lcl|antiviral|lcl|subdataset_8
RRKKAAVALAPAVLLALLAP
>lcl|1486|lcl|antiviral|lcl|subdataset_0
RRKKAAVALKPAVLLALLAP
>lcl|1487|lcl|antiviral|lcl|subdataset_4
RRKKAAVALLKAVLLAALAP
>lcl|1488|lcl|antiviral|lcl|subdataset_4
RRKKAAVALLKAVLLALAAP
>lcl|1489|lcl|antiviral|lcl|subdataset_3
RRKKAAVALLKAVLLALKAP
>lcl|1490|lcl|antiviral|lcl|subdataset_6
RRKKAAVALLPAVALALLAP
>lcl|1491|lcl|antiviral|lcl|subdataset_9
RRKKAAVALLPAVKLALLAP
>lcl|1492|lcl|antiviral|lcl|subdataset_9
RRKKAAVALLPAVLAALLAP
>lcl|1493|lcl|antiviral|lcl|subdataset_5
RRKKAAVALLPAVLEALLAP
>lcl|1494|lcl|antiviral|lcl|subdataset_7
RRKKAAVALLPAVLKALLAP
>lcl|1495|lcl|antiviral|lcl|subdataset_7
RRKKAAVALLPAVLLAKLAP
>lcl|1496|lcl|antiviral|lcl|subdataset_7
RRKKAAVALLPAVLLALL
>lcl|1497|lcl|antiviral|lcl|subdataset_3
RRKKAAVALLPAVLLALLA
>lcl|1498|lcl|antiviral|lcl|subdataset_8
RRKKALLPAVLLALLAP
>lcl|1499|lcl|antiviral|lcl|subdataset_7
RRKKAVALLPAVLLALLAP
>lcl|1500|lcl|antiviral|lcl|subdataset_2
RRKKLLPAVLLALLAP
>lcl|1501|lcl|antiviral|lcl|subdataset_1
RRKKVALLPAVLLALLAP
>lcl|1502|lcl|antiviral|lcl|subdataset_4
CGYRGLCRRFCHAQEYIVGHHGCPRRYRCC
>lcl|1503|lcl|antiviral|lcl|subdataset_8
CDVIALLACHLNT
>lcl|1504|lcl|antiviral|lcl|subdataset_9
CDVIALLCHLNTPSF
>lcl|1505|lcl|antiviral|lcl|subdataset_5
CDVIALLCHLNTPSFNTTHYRESWY
>lcl|1506|lcl|antiviral|lcl|subdataset_1
DTRACDVIALLCHLNT
>lcl|1507|lcl|antiviral|lcl|subdataset_3
SCASRCKGHCRARRCGYYVSVLYRGRCYCKCLRC
>lcl|1508|lcl|antiviral|lcl|subdataset_4
ACYCRIPACIAGERRYGTCIYQGRLWAFCC
>lcl|1509|lcl|antiviral|lcl|subdataset_3
ALWKTLLKKVLKAAAK
>lcl|1510|lcl|antiviral|lcl|subdataset_3
ALWKTLLKKVLKAAAKAALNAVLVGANA
>lcl|1511|lcl|antiviral|lcl|subdataset_2
ALWMTLLKKVLKAAAK
>lcl|1512|lcl|antiviral|lcl|subdataset_0
ALWMTLLKKVLKAAAKAALNAVLVGANA
>lcl|1513|lcl|antiviral|lcl|subdataset_0
ARATCYCRTGRCATRESLSGVCEISGRLYRLCCR
>lcl|1514|lcl|antiviral|lcl|subdataset_3
FDASISQVNEKINQSLAFIRKSDELLHNVNAGKST
>lcl|1515|lcl|antiviral|lcl|subdataset_7
KPKQIKPPLPSV
>lcl|1516|lcl|antiviral|lcl|subdataset_9
NNLLRAIEAQQHLLQLTVWQIKQLQARILAVERYLKDQ
>lcl|1517|lcl|antiviral|lcl|subdataset_1
SVITIELSNIKENKCNGTDAKVKLIKQELDKYKNA
>lcl|1518|lcl|antiviral|lcl|subdataset_7
TSVITIELSNIKENKCNGTDAKVKLIKQELDKYKN
>lcl|1519|lcl|antiviral|lcl|subdataset_6
VITIELSNIKENKCNGTDAKVKLIKQELDKYKNAV
>lcl|2059|lcl|exp-non-antiviral|lcl|subdataset_3
CVCVKTTSLVRPRHI
>lcl|2060|lcl|exp-non-antiviral|lcl|subdataset_4
RRKKLAALPLVLAAPLAVLA
>lcl|2061|lcl|exp-non-antiviral|lcl|subdataset_3
RWRWRWRW
>lcl|2062|lcl|exp-non-antiviral|lcl|subdataset_1
RWRWRWRWRW
>lcl|2063|lcl|exp-non-antiviral|lcl|subdataset_6
SDDPKESEGDLHCVC
>lcl|2064|lcl|exp-non-antiviral|lcl|subdataset_1
ALNTLVKQLSSNFGAISSVLNDILSRLDKVEAEVQIDRL
>lcl|2065|lcl|exp-non-antiviral|lcl|subdataset_1
FKLPLGINITNFRAILTAFS
>lcl|2066|lcl|exp-non-antiviral|lcl|subdataset_7
FNKAISQIQESLTTTSTALGKLQDVVNQNAQALNTLVKQL
>lcl|2067|lcl|exp-non-antiviral|lcl|subdataset_2
GIGVTQNVLYENQKQIANQF
>lcl|2068|lcl|exp-non-antiviral|lcl|subdataset_4
GINASVVNIQKEIDRLNEVAKNLNESLIDLQELGK
>lcl|2069|lcl|exp-non-antiviral|lcl|subdataset_0
IDRLITGRLQSLQTYVTQQLIRAAEIRASANLAATK
>lcl|2070|lcl|exp-non-antiviral|lcl|subdataset_0
IDRLNEVAKNLNESLIDLQELGKYEQYIKWPW
>lcl|2071|lcl|exp-non-antiviral|lcl|subdataset_5
INASVVNIQKEIDRLNEVAKNLNESLIDL
>lcl|2072|lcl|exp-non-antiviral|lcl|subdataset_0
INASVVNIQKEIDRLNEVAKNLNESLIDLQELGK
>lcl|2073|lcl|exp-non-antiviral|lcl|subdataset_4
INASVVNIQKEIDRLNEVAKNLNESLIDLQELGKYEQYI
>lcl|2074|lcl|exp-non-antiviral|lcl|subdataset_5
IQKEIDRLNEVAKNLNESLIDLQELGKYEQYIKWPW
>lcl|2075|lcl|exp-non-antiviral|lcl|subdataset_5
ISGINASVVNIQKEIDRLNEVAKNLNESLIDLQELGK
>lcl|2076|lcl|exp-non-antiviral|lcl|subdataset_6
LDKYFKNHTSPDVDLGDISGINASVVNIQKEIDRLNEVAK
>lcl|2077|lcl|exp-non-antiviral|lcl|subdataset_2
PALNCYWPLNDYGFYTTSGI
>lcl|2078|lcl|exp-non-antiviral|lcl|subdataset_3
QPELDSFKEELDKYFKNHTSPDVDLGDISGINASVVNIQ
>lcl|2079|lcl|exp-non-antiviral|lcl|subdataset_8
RDVSDFTDSVRDPKTSEILD
>lcl|2080|lcl|exp-non-antiviral|lcl|subdataset_6
SNNTIAIPTNFSISITTEVM
>lcl|2081|lcl|exp-non-antiviral|lcl|subdataset_9
VLYNSTFFSTFKCYGVSATK
>lcl|2082|lcl|exp-non-antiviral|lcl|subdataset_2
VVNIQKEIDRLNEVAKNLNESLIDLQELGK
>lcl|2083|lcl|exp-non-antiviral|lcl|subdataset_2
VVNIQKEIDRLNEVAKNLNESLIDLQELGKYEQYIKWPW
>lcl|2084|lcl|exp-non-antiviral|lcl|subdataset_2
YVTQQLIRAAEIRASANLAATKMSECVLGQSKRVDFCGKG
>lcl|2085|lcl|exp-non-antiviral|lcl|subdataset_1
ENKCNGTDAKVKLIKQELDKYKNAVTELQLLMQST
>lcl|2086|lcl|exp-non-antiviral|lcl|subdataset_9
IELSNIKENKCNGTDAKVKLIKQELDKYKNAVTEL
>lcl|2087|lcl|exp-non-antiviral|lcl|subdataset_6
IKENKCNGTDAKVKLIKQELDKYKNAVTELQLLMQ
>lcl|2088|lcl|exp-non-antiviral|lcl|subdataset_9
ITIELSNIKENKCNGTDAKVKLIKQELDKYKNAVT
>lcl|2089|lcl|exp-non-antiviral|lcl|subdataset_3
KENKCNGTDAKVKLIKQELDKYKNAVTELQLLMQS
>lcl|2090|lcl|exp-non-antiviral|lcl|subdataset_7
LSNIKENKCNGTDAKVKLIKQELDKYKNAVTELQL
>lcl|2091|lcl|exp-non-antiviral|lcl|subdataset_9
NIKENKCNGTDAKVKLIKQELDKYKNAVTELQLLM
>lcl|2092|lcl|exp-non-antiviral|lcl|subdataset_2
SNIKENKCNGTDAKVKLIKQELDKYKNAVTELQLL
>lcl|2093|lcl|exp-non-antiviral|lcl|subdataset_3
TIELSNIKENKCNGTDAKVKLIKQELDKYKNAVTE
>lcl|2094|lcl|exp-non-antiviral|lcl|subdataset_7
CGRCLQRACCKYCRLKCRLILFVIF
>lcl|2095|lcl|exp-non-antiviral|lcl|subdataset_4
CVTCKSTVLCDKMQHPCRRGPRCISC
>lcl|2096|lcl|exp-non-antiviral|lcl|subdataset_7
LLPIVGNLLNSLL
>lcl|2097|lcl|exp-non-antiviral|lcl|subdataset_4
SLIGGLVSAFK
>lcl|2098|lcl|exp-non-antiviral|lcl|subdataset_0
LFGLIPSLIGGLVSAFK
>lcl|2099|lcl|exp-non-antiviral|lcl|subdataset_7
LQMDDFELL
>lcl|2100|lcl|exp-non-antiviral|lcl|subdataset_4
CACIADHSH
>lcl|2101|lcl|exp-non-antiviral|lcl|subdataset_8
CTCIADHRH
>lcl|2102|lcl|exp-non-antiviral|lcl|subdataset_2
EEDDLAVLLALLA
>lcl|2103|lcl|exp-non-antiviral|lcl|subdataset_1
RRKKAALLVLAALAVLA
>lcl|2104|lcl|exp-non-antiviral|lcl|subdataset_7
RRKKAAV
>lcl|2105|lcl|exp-non-antiviral|lcl|subdataset_5
RRKKAAVA
>lcl|2106|lcl|exp-non-antiviral|lcl|subdataset_9
RRKKAAVAL
>lcl|2107|lcl|exp-non-antiviral|lcl|subdataset_4
RRKKAAVALL
>lcl|2108|lcl|exp-non-antiviral|lcl|subdataset_6
RRKKAAVALLP
>lcl|2109|lcl|exp-non-antiviral|lcl|subdataset_4
RRKKAAVALLPA
>lcl|2110|lcl|exp-non-antiviral|lcl|subdataset_7
RRKKAAVALLPAV
>lcl|2111|lcl|exp-non-antiviral|lcl|subdataset_4
RRKKAAVALLPAVLL
>lcl|2112|lcl|exp-non-antiviral|lcl|subdataset_3
RRKKALLAP
>lcl|2113|lcl|exp-non-antiviral|lcl|subdataset_6
RRKKLALLAP
>lcl|2114|lcl|exp-non-antiviral|lcl|subdataset_7
RRKKLAP
>lcl|2115|lcl|exp-non-antiviral|lcl|subdataset_1
RRKKLLAP
>lcl|2116|lcl|exp-non-antiviral|lcl|subdataset_3
AYQPLLSNTLAELYV
>lcl|2117|lcl|exp-non-antiviral|lcl|subdataset_6
CIVEEVDARSVYPYD
>lcl|2118|lcl|exp-non-antiviral|lcl|subdataset_9
CKNKEKKCCKNKEKKC
>lcl|2119|lcl|exp-non-antiviral|lcl|subdataset_5
CPPPTGATVVQFEQP
>lcl|2120|lcl|exp-non-antiviral|lcl|subdataset_9
CYSRPLVSFRYEDQG
>lcl|2121|lcl|exp-non-antiviral|lcl|subdataset_4
DCIGKDARDAMDRIF
>lcl|2122|lcl|exp-non-antiviral|lcl|subdataset_4
DDHETDMELKPANAA
>lcl|2123|lcl|exp-non-antiviral|lcl|subdataset_0
DMELKPANAATRTSR
>lcl|2124|lcl|exp-non-antiviral|lcl|subdataset_6
DNATVAAGHATLREH
>lcl|2125|lcl|exp-non-antiviral|lcl|subdataset_4
DPKPKKNKKPKNPTP
>lcl|2126|lcl|exp-non-antiviral|lcl|subdataset_0
DPTARLQLEARLQHLVAEILEREQSLALHA
>lcl|2127|lcl|exp-non-antiviral|lcl|subdataset_9
DSGLLDYTEVQRRNQ
>lcl|2128|lcl|exp-non-antiviral|lcl|subdataset_0
DVMAVSTCVPVAADN
>lcl|2129|lcl|exp-non-antiviral|lcl|subdataset_9
DVREEEQLGERATGLNLNI
>lcl|2130|lcl|exp-non-antiviral|lcl|subdataset_7
DYTEVQRRNQLHDLR
>lcl|2131|lcl|exp-non-antiviral|lcl|subdataset_4
EARKLNPNAIASVTV
>lcl|2132|lcl|exp-non-antiviral|lcl|subdataset_3
EEYAYSHQLSRADIT
>lcl|2133|lcl|exp-non-antiviral|lcl|subdataset_9
EFVLATGDFVYMSPF
>lcl|2134|lcl|exp-non-antiviral|lcl|subdataset_5
EPCTVGHRRYFTFGG
>lcl|2135|lcl|exp-non-antiviral|lcl|subdataset_3
EQSRKPPNPTPPPPG
>lcl|2136|lcl|exp-non-antiviral|lcl|subdataset_3
EVDEMLRSEYGGSFR
>lcl|2137|lcl|exp-non-antiviral|lcl|subdataset_9
FEDRAPVPFEEVIDK
>lcl|2138|lcl|exp-non-antiviral|lcl|subdataset_4
FSSDAISTTFTTNLT
>lcl|2139|lcl|exp-non-antiviral|lcl|subdataset_2
FTFGGGYVYFEEYAY
>lcl|2140|lcl|exp-non-antiviral|lcl|subdataset_1
GATVVQFEQPRRCPT
>lcl|2141|lcl|exp-non-antiviral|lcl|subdataset_0
GENNELRLTRDAI
>lcl|2142|lcl|exp-non-antiviral|lcl|subdataset_4
GGFLIAYQPLLSNTL
>lcl|2143|lcl|exp-non-antiviral|lcl|subdataset_7
GGSFRFSSDAISTTF
>lcl|2144|lcl|exp-non-antiviral|lcl|subdataset_0
GHRYSQFMGIFEDRA
>lcl|2145|lcl|exp-non-antiviral|lcl|subdataset_9
GIGKFLKKAKKFGKAFVKILKK
>lcl|2146|lcl|exp-non-antiviral|lcl|subdataset_5
GRRVSARMLGDVMAV
>lcl|2147|lcl|exp-non-antiviral|lcl|subdataset_2
GSHTEHTTYAADRFK
>lcl|2148|lcl|exp-non-antiviral|lcl|subdataset_1
GTPGVAAATQAANGG
>lcl|2149|lcl|exp-non-antiviral|lcl|subdataset_4
GTTVNCIVEEVDARS
>lcl|2150|lcl|exp-non-antiviral|lcl|subdataset_5
GWHTTDLKYNPSRVE
>lcl|2151|lcl|exp-non-antiviral|lcl|subdataset_6
GYVYFEEYAYSHQLS
>lcl|2152|lcl|exp-non-antiviral|lcl|subdataset_2
HTTYAADRFKQVDGF
>lcl|2153|lcl|exp-non-antiviral|lcl|subdataset_3
IAVVFKENIAPYKFK
>lcl|2154|lcl|exp-non-antiviral|lcl|subdataset_2
IAWCELQNHELTLWN
>lcl|2155|lcl|exp-non-antiviral|lcl|subdataset_8
IDLNITMLEDHEFVP
>lcl|2156|lcl|exp-non-antiviral|lcl|subdataset_5
IEFARLQFTYNHIQR
>lcl|2157|lcl|exp-non-antiviral|lcl|subdataset_8
INAKGVCRSTAKYVR
>lcl|2158|lcl|exp-non-antiviral|lcl|subdataset_8
ISTTFTTNLTEYPLS
>lcl|2159|lcl|exp-non-antiviral|lcl|subdataset_4
KDVTVSQVWFGHRYS
>lcl|2160|lcl|exp-non-antiviral|lcl|subdataset_2
KENIAPYKFKATMYY
>lcl|2161|lcl|exp-non-antiviral|lcl|subdataset_4
KNKKPKNPTPPRPAG
>lcl|2162|lcl|exp-non-antiviral|lcl|subdataset_7
KNPTPPRPAGDNATV
>lcl|2163|lcl|exp-non-antiviral|lcl|subdataset_4
LGRVAIAWCELQNHE
>lcl|2164|lcl|exp-non-antiviral|lcl|subdataset_5
LHDLRFADIDTVIHA
>lcl|2165|lcl|exp-non-antiviral|lcl|subdataset_1
LQFTYNHIQRHVNDM
>lcl|2166|lcl|exp-non-antiviral|lcl|subdataset_7
LQLEARLQHLVAEILER
>lcl|2167|lcl|exp-non-antiviral|lcl|subdataset_1
LQNHELTLWNEARKL
>lcl|2168|lcl|exp-non-antiviral|lcl|subdataset_2
LQVAERLTRKYNELLKSYQ
>lcl|2169|lcl|exp-non-antiviral|lcl|subdataset_3
LRDIKAENTDANFYV
>lcl|2170|lcl|exp-non-antiviral|lcl|subdataset_6
LRKEKKRLLLRKEKKRLL
>lcl|2171|lcl|exp-non-antiviral|lcl|subdataset_8
LRSEYGGSFRFSSDA
>lcl|2172|lcl|exp-non-antiviral|lcl|subdataset_5
LSNTLAELYVREHLR
>lcl|2173|lcl|exp-non-antiviral|lcl|subdataset_1
LTLWNEARKLNPNAI
>lcl|2174|lcl|exp-non-antiviral|lcl|subdataset_6
LVSFRYEDQGPLVEG
>lcl|2175|lcl|exp-non-antiviral|lcl|subdataset_0
MDRIFARRYNATHIK
>lcl|2176|lcl|exp-non-antiviral|lcl|subdataset_4
MTKWQEVDEMLRSEY
>lcl|2177|lcl|exp-non-antiviral|lcl|subdataset_8
NELRLTRDAIEPCTV
>lcl|2178|lcl|exp-non-antiviral|lcl|subdataset_1
NFHAMFQPFLEMIHEAQQ
>lcl|2179|lcl|exp-non-antiviral|lcl|subdataset_7
NHIQRHVNDMLGRVA
>lcl|2180|lcl|exp-non-antiviral|lcl|subdataset_5
NNLETTAFHRDDHET
>lcl|2181|lcl|exp-non-antiviral|lcl|subdataset_4
NPNAIASVTVGRRVS
>lcl|2182|lcl|exp-non-antiviral|lcl|subdataset_9
NYTEGIAVVFKENIA
>lcl|2183|lcl|exp-non-antiviral|lcl|subdataset_6
PANAATRTSRGWHTT
>lcl|2184|lcl|exp-non-antiviral|lcl|subdataset_5
PATPAPPPLGAAPTG
>lcl|2185|lcl|exp-non-antiviral|lcl|subdataset_1
PLGEEMRDRARAHVDALRTHLA
>lcl|2186|lcl|exp-non-antiviral|lcl|subdataset_3
PLVEGQLGENNELRL
>lcl|2187|lcl|exp-non-antiviral|lcl|subdataset_7
PPNPTPPPPGASANA
>lcl|2188|lcl|exp-non-antiviral|lcl|subdataset_0
PPPLGAAPTGDPKPK
>lcl|2189|lcl|exp-non-antiviral|lcl|subdataset_9
PPPPGASANASVERI
>lcl|2190|lcl|exp-non-antiviral|lcl|subdataset_8
PRPAGDNATVAAGHA
>lcl|2191|lcl|exp-non-antiviral|lcl|subdataset_5
PSRVEAFHRYGTTVN
>lcl|2192|lcl|exp-non-antiviral|lcl|subdataset_9
PSVCTMTKWQEVDEM
>lcl|2193|lcl|exp-non-antiviral|lcl|subdataset_3
PVLDEFREKLNEELEALKQKMK
>lcl|2194|lcl|exp-non-antiviral|lcl|subdataset_1
PYSDELRQRLAARLEALKENGG
>lcl|2195|lcl|exp-non-antiviral|lcl|subdataset_7
QFEQPRRCPTRPEGQ
>lcl|2196|lcl|exp-non-antiviral|lcl|subdataset_4
QFMGIFEDRAPVPFE
>lcl|2197|lcl|exp-non-antiviral|lcl|subdataset_6
QLGENNELRLTRDAI
>lcl|2198|lcl|exp-non-antiviral|lcl|subdataset_1
QRRNQLHDLRFADID
>lcl|2199|lcl|exp-non-antiviral|lcl|subdataset_2
QVDGFYARDLTTKAR
>lcl|2200|lcl|exp-non-antiviral|lcl|subdataset_0
RADITTVSTFIDLNI
>lcl|2201|lcl|exp-non-antiviral|lcl|subdataset_0
RALVDTLKFVTQAEGAK
>lcl|2202|lcl|exp-non-antiviral|lcl|subdataset_4
REHLREQSRKPPNPT
>lcl|2203|lcl|exp-non-antiviral|lcl|subdataset_7
RHEIKDSGLLDYTEV
>lcl|2204|lcl|exp-non-antiviral|lcl|subdataset_1
RPEGQNYTEGIAVVF
>lcl|2205|lcl|exp-non-antiviral|lcl|subdataset_1
RRCPTRPEGQNYTEG
>lcl|2206|lcl|exp-non-antiviral|lcl|subdataset_3
RSLEGTDRFPFVRLKNSRKLEFKDIKGIKREQFVKIL
>lcl|2207|lcl|exp-non-antiviral|lcl|subdataset_8
RVDLGDCIGKDARDA
>lcl|2208|lcl|exp-non-antiviral|lcl|subdataset_2
SHQLSRADITTVSTF
>lcl|2209|lcl|exp-non-antiviral|lcl|subdataset_6
SMRISSRPGACYSRP
>lcl|2210|lcl|exp-non-antiviral|lcl|subdataset_7
SQVWFGHRYSQFMGI
>lcl|2211|lcl|exp-non-antiviral|lcl|subdataset_5
SRPGACYSRPLVSFR
>lcl|2212|lcl|exp-non-antiviral|lcl|subdataset_8
STCVPVAADNVIVQN
>lcl|2213|lcl|exp-non-antiviral|lcl|subdataset_6
SVERIKTTSSIEFAR
>lcl|2214|lcl|exp-non-antiviral|lcl|subdataset_9
SWLSKTAKKLENSAKKRISEGIAIAIQGGPR
>lcl|2215|lcl|exp-non-antiviral|lcl|subdataset_2
TAAGDARANAVAKAGLHDLNIETDTERNH
>lcl|2216|lcl|exp-non-antiviral|lcl|subdataset_6
TAFHRDDHETDMELK
>lcl|2217|lcl|exp-non-antiviral|lcl|subdataset_1
TGDFVYMSPFYGYRE
>lcl|2218|lcl|exp-non-antiviral|lcl|subdataset_7
TLREHLRDIKAENTD
>lcl|2219|lcl|exp-non-antiviral|lcl|subdataset_9
TMLEDHEFVPLEVYT
>lcl|2220|lcl|exp-non-antiviral|lcl|subdataset_6
TRDAIEPCTVGHRRY
>lcl|2221|lcl|exp-non-antiviral|lcl|subdataset_4
TRNLLTTPKFTVAWD
>lcl|2222|lcl|exp-non-antiviral|lcl|subdataset_0
TRTSRGWHTTDLKYN
>lcl|2223|lcl|exp-non-antiviral|lcl|subdataset_5
TTKARATAPTTRNLL
>lcl|2224|lcl|exp-non-antiviral|lcl|subdataset_3
TTNLTEYPLSRVDLG
>lcl|2225|lcl|exp-non-antiviral|lcl|subdataset_7
TVAWDWVPKRPSVCT
>lcl|2226|lcl|exp-non-antiviral|lcl|subdataset_7
VAADNVIVQNSMRIS
>lcl|2227|lcl|exp-non-antiviral|lcl|subdataset_3
VCRSTAKYVRNNLET
>lcl|2228|lcl|exp-non-antiviral|lcl|subdataset_5
VDARSVYPYDEFVLA
>lcl|2229|lcl|exp-non-antiviral|lcl|subdataset_1
VEGQLGENNELRLTRDAIE
>lcl|2230|lcl|exp-non-antiviral|lcl|subdataset_5
VFQFLGKIIHHVGNFVHGFSHVF
>lcl|2231|lcl|exp-non-antiviral|lcl|subdataset_8
VGQPQYYLANGGFLI
>lcl|2232|lcl|exp-non-antiviral|lcl|subdataset_5
VIVQNSMRISSRPGA
>lcl|2233|lcl|exp-non-antiviral|lcl|subdataset_0
VTDYGKDLMEKVKEWLNS
>lcl|2234|lcl|exp-non-antiviral|lcl|subdataset_6
VTDYGKDLMEKVKSPELQ
>lcl|2235|lcl|exp-non-antiviral|lcl|subdataset_4
VYPYDEFVLATGDFV
>lcl|2236|lcl|exp-non-antiviral|lcl|subdataset_3
WVPKRPSVCTMTKWQ
>lcl|2237|lcl|exp-non-antiviral|lcl|subdataset_1
YARDLTTKARATAPT
>lcl|2238|lcl|exp-non-antiviral|lcl|subdataset_7
YEDQGPLVEGQLGEN
>lcl|2239|lcl|exp-non-antiviral|lcl|subdataset_1
YGYREGSHTEHTTYA
>lcl|2240|lcl|exp-non-antiviral|lcl|subdataset_3
YMSPFYGYREGSHTE
>lcl|2241|lcl|exp-non-antiviral|lcl|subdataset_9
YQFHLVLHEALRAQALSRQLILGRELAQELVAELAT
>lcl|2242|lcl|exp-non-antiviral|lcl|subdataset_0
YYQANGGFLIAYQPL
>lcl|2243|lcl|exp-non-antiviral|lcl|subdataset_0
AAATQAANGGPATPA
>lcl|2244|lcl|exp-non-antiviral|lcl|subdataset_5
AAGHATLREHLRDIK
>lcl|2245|lcl|exp-non-antiviral|lcl|subdataset_3
AANGGPATPAPPPLG
>lcl|2246|lcl|exp-non-antiviral|lcl|subdataset_2
AAPTGDPKPKKNKKP
>lcl|2247|lcl|exp-non-antiviral|lcl|subdataset_9
ADRFKQVDGFYARDL
>lcl|2248|lcl|exp-non-antiviral|lcl|subdataset_3
AELYVREHLREQSRK
>lcl|2249|lcl|exp-non-antiviral|lcl|subdataset_1
AENTDANFYVCPPPT
>lcl|2250|lcl|exp-non-antiviral|lcl|subdataset_8
AFHRYGTTVNCIVEE
>lcl|2251|lcl|exp-non-antiviral|lcl|subdataset_3
AKYVRNNLETTAFHR
>lcl|2252|lcl|exp-non-antiviral|lcl|subdataset_9
ANFYVCPPPTGATVV
>lcl|2253|lcl|exp-non-antiviral|lcl|subdataset_3
ARLAEYHAKATEHLSTLSEKAK
>lcl|2254|lcl|exp-non-antiviral|lcl|subdataset_3
ARMLGDVMAVSTCVP
>lcl|2255|lcl|exp-non-antiviral|lcl|subdataset_5
ARRYNATHIKVGQPQ
>lcl|2256|lcl|exp-non-antiviral|lcl|subdataset_2
ASANASVERIKTTSS
>lcl|2257|lcl|exp-non-antiviral|lcl|subdataset_9
ASVTVGRRVSARMLG
>lcl|2258|lcl|exp-non-antiviral|lcl|subdataset_0
ATAPTTRNLLTTPKF
>lcl|2259|lcl|exp-non-antiviral|lcl|subdataset_4
ATHIKVGQPQYYQAN
>lcl|2260|lcl|exp-non-antiviral|lcl|subdataset_2
ATMYYKDVTVSQVWF
>lcl|2261|lcl|exp-non-antiviral|lcl|subdataset_2
DITLNNSVALDPIDISIELNKAKSDLEESKEWIR
>lcl|2262|lcl|exp-non-antiviral|lcl|subdataset_8
NDITLNNSVALDPIDISIELNKAKSDLEESKEWIR
>lcl|2263|lcl|exp-non-antiviral|lcl|subdataset_4
TPNDITLNNSVALDPIDISIELNKAKSDLEESKEW
>lcl|2264|lcl|exp-non-antiviral|lcl|subdataset_2
VALDPIDISIELNKAKSDLEESKEWIRRSNQKLD
>lcl|2265|lcl|exp-non-antiviral|lcl|subdataset_1
YTPNDITLNNSVALDPIDISIELNKAKSDLEESKE
>lcl|2266|lcl|exp-non-antiviral|lcl|subdataset_0
GRKKRRQRRRC
>lcl|2267|lcl|exp-non-antiviral|lcl|subdataset_2
ANGSRIPTGERVWDRGNVTL
>lcl|2268|lcl|exp-non-antiviral|lcl|subdataset_0
AQLLESVLQEERILALHAQARERLT
>lcl|2269|lcl|exp-non-antiviral|lcl|subdataset_5
ARANVKHLKILNT
>lcl|2270|lcl|exp-non-antiviral|lcl|subdataset_3
ARLKNNNRQVCID
>lcl|2271|lcl|exp-non-antiviral|lcl|subdataset_9
CALQIVARLKNNN
>lcl|2272|lcl|exp-non-antiviral|lcl|subdataset_5
CGTCVRDCWPETGSVRFPFH
>lcl|2273|lcl|exp-non-antiviral|lcl|subdataset_0
CPCRFFES
>lcl|2274|lcl|exp-non-antiviral|lcl|subdataset_2
CRANGSRIPTGERVWDRGNV
>lcl|2275|lcl|exp-non-antiviral|lcl|subdataset_4
CSCRANGSRIPTGERVWDRG
>lcl|2276|lcl|exp-non-antiviral|lcl|subdataset_0
DLEAVPFVNRTTPFTIRGPL
>lcl|2277|lcl|exp-non-antiviral|lcl|subdataset_2
DPKLKWIQEYLEK
>lcl|2278|lcl|exp-non-antiviral|lcl|subdataset_6
ELSEWGVPCVTCILDRRPAS
>lcl|2279|lcl|exp-non-antiviral|lcl|subdataset_8
ETGSVRFPFHRCGTGPRLTK
>lcl|2280|lcl|exp-non-antiviral|lcl|subdataset_1
FFESHVARANVKH
>lcl|2281|lcl|exp-non-antiviral|lcl|subdataset_1
GAPASVLGSRPFDYGLKWQS
>lcl|2282|lcl|exp-non-antiviral|lcl|subdataset_7
GICICICGRGICYCICGR
>lcl|2283|lcl|exp-non-antiviral|lcl|subdataset_7
GICICICGYGICRCICGR
>lcl|2284|lcl|exp-non-antiviral|lcl|subdataset_5
GICYCICGRGICRCICGR
>lcl|2285|lcl|exp-non-antiviral|lcl|subdataset_8
GLTGGFYEPLVRRCSELMGR
>lcl|2286|lcl|exp-non-antiviral|lcl|subdataset_9
GNQGRGNPVRSPLGFGSYTM
>lcl|2287|lcl|exp-non-antiviral|lcl|subdataset_1
GSRIPTGERVWDRGNVTLLC
>lcl|2288|lcl|exp-non-antiviral|lcl|subdataset_7
HLKILNTPNCALQ
>lcl|2289|lcl|exp-non-antiviral|lcl|subdataset_8
HWSHGQNQWPLSCPQYVYGS
>lcl|2290|lcl|exp-non-antiviral|lcl|subdataset_3
ILNTPNCALQIVA
>lcl|2291|lcl|exp-non-antiviral|lcl|subdataset_9
ISSEVHIPLGDARLV
>lcl|2292|lcl|exp-non-antiviral|lcl|subdataset_0
ITTYWGLHTGERDWHL
>lcl|2293|lcl|exp-non-antiviral|lcl|subdataset_8
IVWQVDRM
>lcl|2294|lcl|exp-non-antiviral|lcl|subdataset_4
KCPTPAIEPPTGTFGFFPGV
>lcl|2295|lcl|exp-non-antiviral|lcl|subdataset_7
KNNNRQVCIDPKL
>lcl|2296|lcl|exp-non-antiviral|lcl|subdataset_0
KPVSLSY
>lcl|2297|lcl|exp-non-antiviral|lcl|subdataset_0
KPVSLSYR
>lcl|2298|lcl|exp-non-antiviral|lcl|subdataset_7
KPVSLSYRC
>lcl|2299|lcl|exp-non-antiviral|lcl|subdataset_6
KPVSLSYRCP
>lcl|2300|lcl|exp-non-antiviral|lcl|subdataset_6
KPVSLSYRCPCRFFE
>lcl|2301|lcl|exp-non-antiviral|lcl|subdataset_1
KPVSLSYRCPCRFFES
>lcl|2302|lcl|exp-non-antiviral|lcl|subdataset_7
LGDARLVITTYWGLHT
>lcl|2303|lcl|exp-non-antiviral|lcl|subdataset_7
LGSSDRDTVVELSEWGVPCV
>lcl|2304|lcl|exp-non-antiviral|lcl|subdataset_1
LQARILAVERYLKDQQQ
>lcl|2305|lcl|exp-non-antiviral|lcl|subdataset_1
LSCPQYVYGSVSVTCVWGSV
>lcl|2306|lcl|exp-non-antiviral|lcl|subdataset_5
LSSGRPDGFIHVQGHLQEVD
>lcl|2307|lcl|exp-non-antiviral|lcl|subdataset_9
LSYRCPCRFFES
>lcl|2308|lcl|exp-non-antiviral|lcl|subdataset_2
MENRWQVM
>lcl|2309|lcl|exp-non-antiviral|lcl|subdataset_1
NRQVCIDPKLKWI
>lcl|2310|lcl|exp-non-antiviral|lcl|subdataset_2
NVKHLKILNTPNC
>lcl|2311|lcl|exp-non-antiviral|lcl|subdataset_4
PCRFFES
>lcl|2312|lcl|exp-non-antiviral|lcl|subdataset_9
PCRFFESHVARAN
>lcl|2313|lcl|exp-non-antiviral|lcl|subdataset_9
PFDYGLKWQSCSCRANGSRI
>lcl|2314|lcl|exp-non-antiviral|lcl|subdataset_8
PPINNCMPLGTEVSEALGGA
>lcl|2315|lcl|exp-non-antiviral|lcl|subdataset_5
PVSLSYRCPCRFFES
>lcl|2316|lcl|exp-non-antiviral|lcl|subdataset_6
QAVGWGDPITHWSHGQNQWP
>lcl|2317|lcl|exp-non-antiviral|lcl|subdataset_9
QIVARLKNNNRQV
>lcl|2318|lcl|exp-non-antiviral|lcl|subdataset_8
RCGTGPRLTKDLEAVPFVNR
>lcl|2319|lcl|exp-non-antiviral|lcl|subdataset_4
RCPCRFFES
>lcl|2320|lcl|exp-non-antiviral|lcl|subdataset_7
RHHYESPHPRISSEV
>lcl|2321|lcl|exp-non-antiviral|lcl|subdataset_8
RIRTWKSLVKHHM
>lcl|2322|lcl|exp-non-antiviral|lcl|subdataset_9
RNPVCPGYAWLSSGRPDGFI
>lcl|2323|lcl|exp-non-antiviral|lcl|subdataset_6
SHVARANVKHLKI
>lcl|2324|lcl|exp-non-antiviral|lcl|subdataset_1
SKIDVWSLVPVGSASCTIAA
>lcl|2325|lcl|exp-non-antiviral|lcl|subdataset_1
SLSYRCPCRF
>lcl|2326|lcl|exp-non-antiviral|lcl|subdataset_8
SLSYRCPCRFFES
>lcl|2327|lcl|exp-non-antiviral|lcl|subdataset_3
SSESFTLLEQWNNWKLQLAEQWLEQINEKHYLEDIS
>lcl|2328|lcl|exp-non-antiviral|lcl|subdataset_6
SWFASTGGRDSKIDVWSLVP
>lcl|2329|lcl|exp-non-antiviral|lcl|subdataset_7
TCILDRRPASCGTCVRDCWP
>lcl|2330|lcl|exp-non-antiviral|lcl|subdataset_3
TEVSEALGGAGLTGGFYEPL
>lcl|2331|lcl|exp-non-antiviral|lcl|subdataset_6
TGTFGFFPGVPPINNCMPLG
>lcl|2332|lcl|exp-non-antiviral|lcl|subdataset_5
TKIRDSLHLVKCPTPAIEPP
>lcl|2333|lcl|exp-non-antiviral|lcl|subdataset_7
TPNCALQIVARLK
>lcl|2334|lcl|exp-non-antiviral|lcl|subdataset_6
TTPFTIRGPLGNQGRGNPVR
>lcl|2335|lcl|exp-non-antiviral|lcl|subdataset_6
VCIDPKLKWIQEY
>lcl|2336|lcl|exp-non-antiviral|lcl|subdataset_1
VGSASCTIAALGSSDRDTVV
>lcl|2337|lcl|exp-non-antiviral|lcl|subdataset_5
VRRCSELMGRRNPVCPGYAW
>lcl|2338|lcl|exp-non-antiviral|lcl|subdataset_6
VSLSYRCPCRFF
>lcl|2339|lcl|exp-non-antiviral|lcl|subdataset_5
VSLSYRCPCRFFES
>lcl|2340|lcl|exp-non-antiviral|lcl|subdataset_4
VSVTCVWGSVSWFASTGGRD
>lcl|2341|lcl|exp-non-antiviral|lcl|subdataset_5
YRCPCRFFES
>lcl|2342|lcl|exp-non-antiviral|lcl|subdataset_2
YRCPCRFFESHVA
>lcl|2343|lcl|exp-non-antiviral|lcl|subdataset_7
SVSVGMKPSPRP
>lcl|2344|lcl|exp-non-antiviral|lcl|subdataset_1
SVSVGTKPRPRP
>lcl|2345|lcl|exp-non-antiviral|lcl|subdataset_1
SVSWGMKPSPRQ
>lcl|2346|lcl|exp-non-antiviral|lcl|subdataset_1
TSYHRSA
>lcl|2347|lcl|exp-non-antiviral|lcl|subdataset_1
CKWEEAKVKFHCQRTQSQPGSW
>lcl|2348|lcl|exp-non-antiviral|lcl|subdataset_6
CTSDLPSSWGYMNCNCTNSSSS
>lcl|2349|lcl|exp-non-antiviral|lcl|subdataset_1
EGPTLGNGAREIWATLFKKA
>lcl|2350|lcl|exp-non-antiviral|lcl|subdataset_5
FHCQRTQSQPGSWFRAISSWKQ
>lcl|2351|lcl|exp-non-antiviral|lcl|subdataset_2
FLYTAFAMQELGCNQNQFFC
>lcl|2352|lcl|exp-non-antiviral|lcl|subdataset_8
GGKMLYNKVTKQLSYCTDPL
>lcl|2353|lcl|exp-non-antiviral|lcl|subdataset_0
GKINISLCLTGGKMLYNKVT
>lcl|2354|lcl|exp-non-antiviral|lcl|subdataset_9
GNTPNVSGANPVDCTMYSNK
>lcl|2355|lcl|exp-non-antiviral|lcl|subdataset_8
GSWFRAISSWKQRNRWEWRPDF
>lcl|2356|lcl|exp-non-antiviral|lcl|subdataset_8
GWWNQMAYYNSCKWEEAKVK
>lcl|2357|lcl|exp-non-antiviral|lcl|subdataset_5
IFWDCWAPEEPACQDFLGAMIH
>lcl|2358|lcl|exp-non-antiviral|lcl|subdataset_1
KIPLELWTRYNMTINQTIWN
>lcl|2359|lcl|exp-non-antiviral|lcl|subdataset_6
KQRNRWEWRPDFKSKKVKISLPC
>lcl|2360|lcl|exp-non-antiviral|lcl|subdataset_5
KRWNETITGPSGCANNTCYN
>lcl|2361|lcl|exp-non-antiviral|lcl|subdataset_6
KSKKVKISLPCNSTKNLTFA
>lcl|2362|lcl|exp-non-antiviral|lcl|subdataset_0
LKAKTNISIREGPTLGNWAR
>lcl|2363|lcl|exp-non-antiviral|lcl|subdataset_4
MPEVEGEEIQPQMELRRNGR
>lcl|2364|lcl|exp-non-antiviral|lcl|subdataset_9
NIAGNWSCTSDLPSSWGYMN
>lcl|2365|lcl|exp-non-antiviral|lcl|subdataset_4
NMTINQTIWNHGNITLGEWY
>lcl|2366|lcl|exp-non-antiviral|lcl|subdataset_5
PNQTCMWNTSQIQDPEIPKC
>lcl|2367|lcl|exp-non-antiviral|lcl|subdataset_1
PPLVVPVEESEIIFWDCWAPEE
>lcl|2368|lcl|exp-non-antiviral|lcl|subdataset_9
PQMELRRNGRQCGMSEKEEE
>lcl|2369|lcl|exp-non-antiviral|lcl|subdataset_8
PVDCTMYSNKMYNCSLQNGF
>lcl|2370|lcl|exp-non-antiviral|lcl|subdataset_3
QIPLINYTFGPNQTCMWNTS
>lcl|2371|lcl|exp-non-antiviral|lcl|subdataset_2
QIQDPEIPKCGWWNQMAYYN
>lcl|2372|lcl|exp-non-antiviral|lcl|subdataset_7
RNKSNLHTEARFRIRCRWNV
>lcl|2373|lcl|exp-non-antiviral|lcl|subdataset_3
SGCANNTCYNVSVIVPDYQC
>lcl|2374|lcl|exp-non-antiviral|lcl|subdataset_1
TGAWIEFGCHRNKSNLHTEA
>lcl|2375|lcl|exp-non-antiviral|lcl|subdataset_5
TLVDCIRNCIHKILGYTVIA
>lcl|2376|lcl|exp-non-antiviral|lcl|subdataset_8
YLDRVDTWLQGKINISLCLT
>lcl|2377|lcl|exp-non-antiviral|lcl|subdataset_5
FDSQQGWFEGWFNRS
>lcl|2378|lcl|exp-non-antiviral|lcl|subdataset_1
GLVRDNMAKLRERLK
>lcl|2379|lcl|exp-non-antiviral|lcl|subdataset_4
KQRQQLFDSQQGWFEGWFNRSPWFT
>lcl|2380|lcl|exp-non-antiviral|lcl|subdataset_9
QRQQLFDSQQGWFEG
>lcl|2381|lcl|exp-non-antiviral|lcl|subdataset_3
RERLKQRQQLFDSQQ
>lcl|2382|lcl|exp-non-antiviral|lcl|subdataset_6
YADHTGLVRDNMAKL
>lcl|2383|lcl|exp-non-antiviral|lcl|subdataset_8
TTVKVHASDERLGPMPCRPKEIVSSAGPVM
>lcl|2384|lcl|exp-non-antiviral|lcl|subdataset_9
VEDTLYGDHECGSLLQDAALYLVDGMTNTI
>lcl|2385|lcl|exp-non-antiviral|lcl|subdataset_9
VKQCRWCGFDFDGPDGLPHYPIGKCILANE
>lcl|2386|lcl|exp-non-antiviral|lcl|subdataset_8
VPTHLATDVELKEIQGMMDASEGTNYTCCK
>lcl|2387|lcl|exp-non-antiviral|lcl|subdataset_0
WCNWHNIDPWIQLMNRTQADLAEGPPVKEC
>lcl|2388|lcl|exp-non-antiviral|lcl|subdataset_9
FDIVKKIAGHIAGSI
>lcl|2389|lcl|exp-non-antiviral|lcl|subdataset_4
GLFDIVKKIAGHIA
>lcl|2390|lcl|exp-non-antiviral|lcl|subdataset_0
GLLQTIKEKLKEFAGGVVTGVQS
>lcl|2391|lcl|exp-non-antiviral|lcl|subdataset_2
LDIVKKVVGAFGSL
>lcl|2392|lcl|exp-non-antiviral|lcl|subdataset_4
AVSNPEATKC
>lcl|2393|lcl|exp-non-antiviral|lcl|subdataset_4
CIKRDSP
>lcl|2394|lcl|exp-non-antiviral|lcl|subdataset_5
DSHAKRHHGYKRKFHEKHH
>lcl|2395|lcl|exp-non-antiviral|lcl|subdataset_5
FIQYLAPLIPHAVKAISDLI
>lcl|2396|lcl|exp-non-antiviral|lcl|subdataset_0
FKCRRWQWRMKKAGA
>lcl|2397|lcl|exp-non-antiviral|lcl|subdataset_2
FLEGFLVPKVVPGPTAALLKKALDD
>lcl|2398|lcl|exp-non-antiviral|lcl|subdataset_2
GFMKYIGPLIPHAVKAISDLI
>lcl|2399|lcl|exp-non-antiviral|lcl|subdataset_9
GLIQTIKEKLKELAGGLVTGIQS
>lcl|2400|lcl|exp-non-antiviral|lcl|subdataset_6
GLLASLGKVLGGYLAEKLKP
>lcl|2401|lcl|exp-non-antiviral|lcl|subdataset_1
GLLASLGKVLGGYLAEKLKPK
>lcl|2402|lcl|exp-non-antiviral|lcl|subdataset_2
GLLDIVTGLLGNLIVDVLKPKTPAS
>lcl|2403|lcl|exp-non-antiviral|lcl|subdataset_0
GLLGSIGKVLGGYLAEKLKPK
>lcl|2404|lcl|exp-non-antiviral|lcl|subdataset_1
GLLGSIGNAIGAFIANKLKP
>lcl|2405|lcl|exp-non-antiviral|lcl|subdataset_8
GLLGSIGNAIGAFIANKLKPK
>lcl|2406|lcl|exp-non-antiviral|lcl|subdataset_3
GLLQTIKEKLKELATGLVIGVQS
>lcl|2407|lcl|exp-non-antiviral|lcl|subdataset_6
GLLQTITEKLKEFAGGLVTGVQS
>lcl|2408|lcl|exp-non-antiviral|lcl|subdataset_6
GLWQLIKDKFKDAATGFVTGIQS
>lcl|2409|lcl|exp-non-antiviral|lcl|subdataset_7
GLWQLIKDKIKDAATGFVTGIQS
>lcl|2410|lcl|exp-non-antiviral|lcl|subdataset_5
GLWQLIKDKLKDAATGFVTGIQS
>lcl|2411|lcl|exp-non-antiviral|lcl|subdataset_2
GRRRRSVQW
>lcl|2412|lcl|exp-non-antiviral|lcl|subdataset_5
ILGTILGLLKSL
>lcl|2413|lcl|exp-non-antiviral|lcl|subdataset_4
INWLKLGKAIIDAL
>lcl|2414|lcl|exp-non-antiviral|lcl|subdataset_5
IVSYPDDAGEHAHKMG
>lcl|2415|lcl|exp-non-antiviral|lcl|subdataset_9
KKKKKKKK
>lcl|2416|lcl|exp-non-antiviral|lcl|subdataset_9
KKKKKKKKLLLLLLLL
>lcl|2417|lcl|exp-non-antiviral|lcl|subdataset_1
KKWWKAKKFANSGPNA
>lcl|2418|lcl|exp-non-antiviral|lcl|subdataset_0
KKWWKAQKAVNSGPNA
>lcl|2419|lcl|exp-non-antiviral|lcl|subdataset_2
KLAKKLAKLAKKLAKLAKKLA
>lcl|2420|lcl|exp-non-antiviral|lcl|subdataset_2
KVLKVLKVL
>lcl|2421|lcl|exp-non-antiviral|lcl|subdataset_9
KWKSFIKKLTSAAKKVVTTAKPLISS
>lcl|2422|lcl|exp-non-antiviral|lcl|subdataset_0
LKLKLKLKLKLKLK
>lcl|2423|lcl|exp-non-antiviral|lcl|subdataset_1
LKLKLKLKLKLKLKLK
>lcl|2424|lcl|exp-non-antiviral|lcl|subdataset_4
RGGRLTYTRPRFTVTVGR
>lcl|2425|lcl|exp-non-antiviral|lcl|subdataset_7
RKVRGPPVSCIKRDSP
>lcl|2426|lcl|exp-non-antiviral|lcl|subdataset_6
RNMRKVR
>lcl|2427|lcl|exp-non-antiviral|lcl|subdataset_7
RRFPWWWPFRR
>lcl|2428|lcl|exp-non-antiviral|lcl|subdataset_9
TGCFQWQRN
>lcl|2429|lcl|exp-non-antiviral|lcl|subdataset_7
TKCFGWGRN
>lcl|2430|lcl|exp-non-antiviral|lcl|subdataset_6
TKCFQWQGN
>lcl|2431|lcl|exp-non-antiviral|lcl|subdataset_4
TKCFQWQRN
>lcl|2432|lcl|exp-non-antiviral|lcl|subdataset_3
VRNRVIARVGGVPYVGGPCYN
>lcl|2433|lcl|exp-non-antiviral|lcl|subdataset_8
VRRFPWWWPFLRR
>lcl|2434|lcl|exp-non-antiviral|lcl|subdataset_1
WALRWALRWALRWALRWALR
>lcl|2435|lcl|exp-non-antiviral|lcl|subdataset_5
IIYCNRRTGKC
>lcl|2436|lcl|exp-non-antiviral|lcl|subdataset_6
YCNRRTGKCQRM
>lcl|2437|lcl|exp-non-antiviral|lcl|subdataset_1
KCRRWQWRMKKLGAPSITCVRRA
>lcl|2438|lcl|antiviral|lcl|subdataset_test
GPPISLERLDVGTNLGNAIAKLEAKELLESSDQI
>lcl|2439|lcl|antiviral|lcl|subdataset_test
KVLHLEGEVNKIALLSTNKAVVSLSNGVSVLTS
>lcl|2440|lcl|antiviral|lcl|subdataset_test
DFLEENITALLEEAQIQQEKNMYELQKLNSWDVFG
>lcl|2441|lcl|antiviral|lcl|subdataset_test
EGPTLGNWAREIWATLFGKA
>lcl|2442|lcl|antiviral|lcl|subdataset_test
NWAREIWATLFKKA
>lcl|2443|lcl|antiviral|lcl|subdataset_test
FAIKWEYVLLLFLL
>lcl|2444|lcl|antiviral|lcl|subdataset_test
SWLRDIWDWKCEVLSDFK
>lcl|2445|lcl|antiviral|lcl|subdataset_test
SWLRDIWDWLCEVLSDFK
>lcl|2446|lcl|antiviral|lcl|subdataset_test
SWLRDIWDWICEVLSDFK
>lcl|2447|lcl|antiviral|lcl|subdataset_test
SWLRDIWDWICEVLSD
>lcl|2448|lcl|antiviral|lcl|subdataset_test
TWLRAIWDWVCTALTDFK
>lcl|2449|lcl|antiviral|lcl|subdataset_test
VANDPIDISIELNKAKSDLEESKEWIRRSNQKLDSD
>lcl|2450|lcl|antiviral|lcl|subdataset_test
ANTAFVSSAHNTQKIPAGAPFNRNLRAMLADLRQNAAFAG
>lcl|2451|lcl|antiviral|lcl|subdataset_test
EQCREEEDDR
>lcl|2452|lcl|antiviral|lcl|subdataset_test
GGTIFDCGETCFLGTCYTPGCSCGNYGFCYGTN
>lcl|2453|lcl|antiviral|lcl|subdataset_test
GICRCICGKGICRCICGR
>lcl|2454|lcl|antiviral|lcl|subdataset_test
GICRCICGRGICRCICGR
>lcl|2455|lcl|antiviral|lcl|subdataset_test
GIKEWKRIVQRIKDFLRNLV
>lcl|2456|lcl|antiviral|lcl|subdataset_test
GLPVCGETCVGGTCNTPGCTCSWPVCTRN
>lcl|2457|lcl|antiviral|lcl|subdataset_test
GVCRCLCRRGVCRCICRR
>lcl|2458|lcl|antiviral|lcl|subdataset_test
KTCENLADTY
>lcl|2459|lcl|antiviral|lcl|subdataset_test
LEAIPCSIPPCFLFGKPFVF
>lcl|2460|lcl|antiviral|lcl|subdataset_test
LEAIPISIPPELAFAKPFVF
>lcl|2461|lcl|antiviral|lcl|subdataset_test
LEAIPMSIPPEVFFGKPFVF
>lcl|2462|lcl|antiviral|lcl|subdataset_test
LSYRCPCR
>lcl|2463|lcl|antiviral|lcl|subdataset_test
WMEWDREIEELAKKAEELAKKAEELAKKAWASLWNWF
>lcl|2464|lcl|antiviral|lcl|subdataset_test
YALLIRMIYKNI
>lcl|2465|lcl|antiviral|lcl|subdataset_test
YQLLARMIYKNI
>lcl|2466|lcl|antiviral|lcl|subdataset_test
YQLLIAMIYKNI
>lcl|2467|lcl|antiviral|lcl|subdataset_test
YTSLIHSLIEESQNQQEKNEQELLEFDKWASLWNWF
>lcl|2468|lcl|antiviral|lcl|subdataset_test
YTSLIHSLIEESQNQQEKNEQELLELNKWASLWNWF
>lcl|2469|lcl|antiviral|lcl|subdataset_test
GLFGVLGSIAKHVLPHVVPVIAEKL
>lcl|2470|lcl|antiviral|lcl|subdataset_test
DWHLGQGVSIEWRKK
>lcl|2471|lcl|antiviral|lcl|subdataset_test
FLFPLITSFLSKVL
>lcl|2472|lcl|antiviral|lcl|subdataset_test
GLFDIIKKIAESW
>lcl|2473|lcl|antiviral|lcl|subdataset_test
GWLKKIESIIDAF
>lcl|2474|lcl|antiviral|lcl|subdataset_test
HVDKKVADKVLLLKQLRIMRLLTRL
>lcl|2475|lcl|antiviral|lcl|subdataset_test
TTWEAWDRAIAEYAARIEALIRAAQEQQEKNEAILREL
>lcl|2476|lcl|antiviral|lcl|subdataset_test
TTWEAWDRAIAEYAARIEALIRASQEQQEKNEAELREL
>lcl|2477|lcl|antiviral|lcl|subdataset_test
ELNKAKSDLEESKEWIRRSNQKLDSIGNWHQSSTT
>lcl|2478|lcl|antiviral|lcl|subdataset_test
IELNKAKSDLEESKEWIRRSNQKLDSIGNWHQSST
>lcl|2479|lcl|antiviral|lcl|subdataset_test
AAHLIDALYAEFLGGRVLTT
>lcl|2480|lcl|antiviral|lcl|subdataset_test
HRWRKRWRKHRWRKRWRK
>lcl|2481|lcl|antiviral|lcl|subdataset_test
KRWRKRWRKWRWRKRWRK
>lcl|2482|lcl|antiviral|lcl|subdataset_test
RTRKRGRKRTRKRGRK
>lcl|2483|lcl|antiviral|lcl|subdataset_test
RGGKIAGKIAKIAGKIAKIAGKIA
>lcl|2484|lcl|antiviral|lcl|subdataset_test
ISIELNKAKSDLEESKEWIRRSNQKLDSIGNWHQS
>lcl|2485|lcl|antiviral|lcl|subdataset_test
RRKKAAVALLPAVLLA
>lcl|2486|lcl|antiviral|lcl|subdataset_test
RRKKAAVALLPAVLLAL
>lcl|2487|lcl|antiviral|lcl|subdataset_test
GPPISLERLDVGTNLGNAIAKLEDAKELLESSDQI
>lcl|2488|lcl|antiviral|lcl|subdataset_test
HRIDLGPPISLERLDVGTNLGNAIAKLEDAKELLE
>lcl|2489|lcl|antiviral|lcl|subdataset_test
ISLERLDVGTNLGNAIAKLEDAKELLESSDQILRS
>lcl|2490|lcl|antiviral|lcl|subdataset_test
CGECGGGHIVGRFCMVVRFLRLVFI
>lcl|2491|lcl|antiviral|lcl|subdataset_test
CRCCELKSLCPTLMRVVRLLGLVLL
>lcl|2492|lcl|antiviral|lcl|subdataset_test
LVFPSDEFDASISQVNEKINQSLAFIRKSDELLHN
>lcl|2493|lcl|antiviral|lcl|subdataset_test
KWKLFKKIGIGKFLHVAKKF
>lcl|2494|lcl|antiviral|lcl|subdataset_test
CDVIALLCHLNT
>lcl|2553|lcl|exp-non-antiviral|lcl|subdataset_test
GDISGINASVVNIQKEIDRLNEVAKNLNESLIDLQELGKY
>lcl|2554|lcl|exp-non-antiviral|lcl|subdataset_test
PDVDLGDISGINASVVNIQKEIDRLNEVAKNLNESLIDLQ
>lcl|2555|lcl|exp-non-antiviral|lcl|subdataset_test
ELSNIKENKCNGTDAKVKLIKQELDKYKNAVTELQ
>lcl|2556|lcl|exp-non-antiviral|lcl|subdataset_test
CATCIADHRSH
>lcl|2557|lcl|exp-non-antiviral|lcl|subdataset_test
KKLAVLLALLA
>lcl|2558|lcl|exp-non-antiviral|lcl|subdataset_test
RRKKAAVALLPAVL
>lcl|2559|lcl|exp-non-antiviral|lcl|subdataset_test
RRKKLLALLAP
>lcl|2560|lcl|exp-non-antiviral|lcl|subdataset_test
DARDAMDRIFARRYN
>lcl|2561|lcl|exp-non-antiviral|lcl|subdataset_test
DLKYNPSRVEAFHRY
>lcl|2562|lcl|exp-non-antiviral|lcl|subdataset_test
EVIDKINAKGVCRST
>lcl|2563|lcl|exp-non-antiviral|lcl|subdataset_test
EYPLSRVDLGDCIGK
>lcl|2564|lcl|exp-non-antiviral|lcl|subdataset_test
FADIDTVIHADANAA
>lcl|2565|lcl|exp-non-antiviral|lcl|subdataset_test
HVNDMLGRVAIAWCE
>lcl|2566|lcl|exp-non-antiviral|lcl|subdataset_test
KFMETVAEKALQEYRK
>lcl|2567|lcl|exp-non-antiviral|lcl|subdataset_test
LEVYTRHEIKDSGLL
>lcl|2568|lcl|exp-non-antiviral|lcl|subdataset_test
PVPFEEVIDKINAKG
>lcl|2569|lcl|exp-non-antiviral|lcl|subdataset_test
PYKFKATMYYKDVTV
>lcl|2570|lcl|exp-non-antiviral|lcl|subdataset_test
PYLDDFQKKWQEEMELYRQKVE
>lcl|2571|lcl|exp-non-antiviral|lcl|subdataset_test
RLTGLLATSGFAFVNAAHANGAVCLSDLLGFLAHSRALAG
>lcl|2572|lcl|exp-non-antiviral|lcl|subdataset_test
TVSTFIDLNITMLED
>lcl|2573|lcl|exp-non-antiviral|lcl|subdataset_test
PNDITLNNSVALDPIDISIELNKAKSDLEESKEWI
>lcl|2574|lcl|exp-non-antiviral|lcl|subdataset_test
APTSPGTPGVAAATQ
>lcl|2575|lcl|exp-non-antiviral|lcl|subdataset_test
KPVSLSYRCPC
>lcl|2576|lcl|exp-non-antiviral|lcl|subdataset_test
SPLGFGSYTMTKIRDSLHLV
>lcl|2577|lcl|exp-non-antiviral|lcl|subdataset_test
EGPTLGNWAREIGATLFKKA
>lcl|2578|lcl|exp-non-antiviral|lcl|subdataset_test
FNMTKAVEMVNIAGNWSCTS
>lcl|2579|lcl|exp-non-antiviral|lcl|subdataset_test
GSDTSLIDTCGNTPNVSGAN
>lcl|2580|lcl|exp-non-antiviral|lcl|subdataset_test
HKILGYTVIAMPEVEGEEIQ
>lcl|2581|lcl|exp-non-antiviral|lcl|subdataset_test
KQLSYCTDPLQIPLINYTFG
>lcl|2582|lcl|exp-non-antiviral|lcl|subdataset_test
LGCNQNQFFCKIPLELWTRY
>lcl|2583|lcl|exp-non-antiviral|lcl|subdataset_test
VSVIVPDYQCYLDRVDTWLQ
>lcl|2584|lcl|exp-non-antiviral|lcl|subdataset_test
NMAKLRERLKQRQQL
>lcl|2585|lcl|exp-non-antiviral|lcl|subdataset_test
ELLFDGTNPSTEEMGDDFRSGLCPFDTSPV
>lcl|2586|lcl|exp-non-antiviral|lcl|subdataset_test
TLKNRYYEPRDSYFQQYMLKGEYQYWFDLD
>lcl|2587|lcl|exp-non-antiviral|lcl|subdataset_test
FKCRRWQARMKKLGA
>lcl|2588|lcl|exp-non-antiviral|lcl|subdataset_test
GLLASLGKVFGGYLAEKLKPK
>lcl|2589|lcl|exp-non-antiviral|lcl|subdataset_test
GLVSSIGKALGGLLADVVKSKGQPA
>lcl|2590|lcl|exp-non-antiviral|lcl|subdataset_test
KAAKKAAKAAKKAAKAAKKAA
>lcl|2591|lcl|exp-non-antiviral|lcl|subdataset_test
KKKSFIKLLTSAKVSVLTTAKPLISS
>lcl|2592|lcl|exp-non-antiviral|lcl|subdataset_test
RVGGRVGGRVGGRVGGRVGG
>lcl|2593|lcl|exp-non-antiviral|lcl|subdataset_test
TKCGQWQRN
