# Supplementary material for: ENNAVIA is a novel method which employs neural networks for antiviral and anti-coronavirus activity prediction for therapeutic peptides
Source: Brief Bioinform. 2021 Jul 23;22(6):bbab258. doi: 10.1093/bib/bbab258 (PMC8575049; doi:10.1093/bib/bbab258)
Supplement: Supplement_Data_bbab258 [file supplement_data_bbab258.zip › ENNAVIA_B_dataset.fasta]

>lcl|1000|lcl|antiviral|lcl|subdataset_1
DLGPPISLERLDVGTNLGNAIAKLEAKELLESSD
>lcl|1001|lcl|antiviral|lcl|subdataset_0
HRIDLGPPISLERLDVGTNLGNAIAKLEAKELLE
>lcl|1002|lcl|antiviral|lcl|subdataset_4
IDLGPPISLERLDVGTNLGNAIAKLEAKELLESS
>lcl|1003|lcl|antiviral|lcl|subdataset_3
LERLDVGTNLGNAIAKLEAKELLESSDQILRSMK
>lcl|1004|lcl|antiviral|lcl|subdataset_3
LGPPISLERLDVGTNLGNAIAKLEAKELLESSDQ
>lcl|1005|lcl|antiviral|lcl|subdataset_2
LHRIDLGPPISLERLDVGTNLGNAIAKLEAKELL
>lcl|1006|lcl|antiviral|lcl|subdataset_1
PISLERLDVGTNLGNAIAKLEAKELLESSDQILR
>lcl|1007|lcl|antiviral|lcl|subdataset_8
PPISLERLDVGTNLGNAIAKLEAKELLESSDQIL
>lcl|1008|lcl|antiviral|lcl|subdataset_1
RIDLGPPISLERLDVGTNLGNAIAKLEAKELLES
>lcl|1009|lcl|antiviral|lcl|subdataset_9
SLERLDVGTNLGNAIAKLEAKELLESSDQILRSM
>lcl|1010|lcl|antiviral|lcl|subdataset_6
ALLSTNKAVVSLSNGVSVLTSKVLDLKNYIDKQ
>lcl|1011|lcl|antiviral|lcl|subdataset_0
AVSKVLHLEGEVNKIALLSTNKAVVSLSNGVSV
>lcl|1012|lcl|antiviral|lcl|subdataset_0
EVNKIALLSTNKAVVSLSNGVSVLTSKVLDLKN
>lcl|1013|lcl|antiviral|lcl|subdataset_1
GEVNKIALLSTNKAVVSLSNGVSVLTSKVLDLK
>lcl|1014|lcl|antiviral|lcl|subdataset_3
IALLSTNKAVVSLSNGVSVLTSKVLDLKNYIDK
>lcl|1015|lcl|antiviral|lcl|subdataset_3
KIALLSTNKAVVSLSNGVSVLTSKVLDLKNYID
>lcl|1016|lcl|antiviral|lcl|subdataset_8
LEGEVNKIALLSTNKAVVSLSNGVSVLTSKVLD
>lcl|1017|lcl|antiviral|lcl|subdataset_9
NKIALLSTNKAVVSLSNGVSVLTSKVLDLKNYI
>lcl|1018|lcl|antiviral|lcl|subdataset_0
SKVLHLEGEVNKIALLSTNKAVVSLSNGVSVLT
>lcl|1019|lcl|antiviral|lcl|subdataset_8
VAVSKVLHLEGEVNKIALLSTNKAVVSLSNGVS
>lcl|1020|lcl|antiviral|lcl|subdataset_3
VNKIALLSTNKAVVSLSNGVSVLTSKVLDLKNY
>lcl|1021|lcl|antiviral|lcl|subdataset_8
VSKVLHLEGEVNKIALLSTNKAVVSLSNGVSVL
>lcl|1022|lcl|antiviral|lcl|subdataset_6
ERKVDFLEENITALLEEAQIQQEKNMYELQKLNSW
>lcl|1023|lcl|antiviral|lcl|subdataset_3
EWERKVDFLEENITALLEEAQIQQEKNMYELQKLN
>lcl|1024|lcl|antiviral|lcl|subdataset_7
FLEENITALLEEAQIQQEKNMYELQKLNSWDVFGN
>lcl|1025|lcl|antiviral|lcl|subdataset_9
KVDFLEENITALLEEAQIQQEKNMYELQKLNSWDV
>lcl|1026|lcl|antiviral|lcl|subdataset_4
QEWERKVDFLEENITALLEEAQIQQEKNMYELQKL
>lcl|1027|lcl|antiviral|lcl|subdataset_0
RKVDFLEENITALLEEAQIQQEKNMYELQKLNSWD
>lcl|1028|lcl|antiviral|lcl|subdataset_2
VDFLEENITALLEEAQIQQEKNMYELQKLNSWDVF
>lcl|1029|lcl|antiviral|lcl|subdataset_6
WERKVDFLEENITALLEEAQIQQEKNMYELQKLNS
>lcl|1030|lcl|antiviral|lcl|subdataset_5
WQEWERKVDFLEENITALLEEAQIQQEKNMYELQK
>lcl|1031|lcl|antiviral|lcl|subdataset_4
RGGRLCYCRRRFCICV
>lcl|1032|lcl|antiviral|lcl|subdataset_2
QKKCPGRCTLKCGKHERPTLPYNCGKYICCVPVKVK
>lcl|1033|lcl|antiviral|lcl|subdataset_3
EKKCPGRCTLKCGKHERPTLPYNCGKYICCVPVKVK
>lcl|1034|lcl|antiviral|lcl|subdataset_5
AVSPTTLRTEVVKTFRRDKPFPHRMDCVTT
>lcl|1035|lcl|antiviral|lcl|subdataset_1
LAEGPPVKECAVTCRYDKDADINVVTQARN
>lcl|1036|lcl|antiviral|lcl|subdataset_1
VSRRYLASLHKKALPTSVTFELLFDGTNPS
>lcl|1037|lcl|antiviral|lcl|subdataset_6
GWFEGWFNRSPWFTT
>lcl|1038|lcl|antiviral|lcl|subdataset_1
VEENMKKLEERLKKREELFKKQEEWFKKWFERSKKFT
>lcl|1039|lcl|antiviral|lcl|subdataset_5
VRDNMAKLRERLKQRQQLFDSQQGWFEGWFNRSPWFT
>lcl|1040|lcl|antiviral|lcl|subdataset_5
EWYNQTKDLQQKFYEIIMDIEQNNVQGKKGIQQLQ
>lcl|1041|lcl|antiviral|lcl|subdataset_9
GEWYNQTKDLQQKFYEIIMDIEQNNVQGKKGIQQL
>lcl|1042|lcl|antiviral|lcl|subdataset_4
GNITLGEWYNQTKDLQQKFYEIIMDIEQNNVQG
>lcl|1043|lcl|antiviral|lcl|subdataset_0
ITLGEWYNQTKDLQQKFYEIIMDIEQNNVQGKKGI
>lcl|1044|lcl|antiviral|lcl|subdataset_7
IWNHGNITLGEWYNQTKDLQQKFYEIITMDIEQNNV
>lcl|1045|lcl|antiviral|lcl|subdataset_8
LGEWYNQTKDLQQKFYEIIMDIEQNNVQGKKGIQQ
>lcl|1046|lcl|antiviral|lcl|subdataset_1
NITLGEWYNQTKDLQQKFYEIIMDIEQNNVQGK
>lcl|1047|lcl|antiviral|lcl|subdataset_6
NQTKDLQQKFYEIIMDIEQNNVQGKKGIQQLQKWE
>lcl|1048|lcl|antiviral|lcl|subdataset_1
TKDLQQKFYEIIMDIEQNNVQGKKGIQQLQKWEDW
>lcl|1049|lcl|antiviral|lcl|subdataset_8
TLGEWYNQTKDLQQKFYEIIMDIEQNNVQGKKG
>lcl|1050|lcl|antiviral|lcl|subdataset_4
WNHGNITLGEWYNQTKDLQQKFYEIIMDIEQNNVQ
>lcl|1051|lcl|antiviral|lcl|subdataset_9
WYNQTKDLQQKFYEIIMDIEQNNVQGKKGIQQLQK
>lcl|1052|lcl|antiviral|lcl|subdataset_5
YNQTKDLQQKFYEIIMDIEQNNVQGKKGIQQLQKW
>lcl|1053|lcl|antiviral|lcl|subdataset_9
AGAGTGATAIGMVTQYHQVL
>lcl|1054|lcl|antiviral|lcl|subdataset_3
CNCTNSSSSYSGTKMACPSNRG
>lcl|1055|lcl|antiviral|lcl|subdataset_1
EGGTLGNWAREIWATLFKKA
>lcl|1056|lcl|antiviral|lcl|subdataset_0
EGPGLGNWAREIWATLFKKA
>lcl|1057|lcl|antiviral|lcl|subdataset_3
EGPTGGNWAREIWATLFKKA
>lcl|1058|lcl|antiviral|lcl|subdataset_4
EGPTLGGWAREIWATLFKKA
>lcl|1059|lcl|antiviral|lcl|subdataset_1
EGPTLGNWAGEIWATLFKKA
>lcl|1060|lcl|antiviral|lcl|subdataset_3
EGPTLGNWAREGWATLFKKA
>lcl|1061|lcl|antiviral|lcl|subdataset_1
EGPTLGNWAREIWAGLFKKA
>lcl|1062|lcl|antiviral|lcl|subdataset_6
EGPTLGNWAREIWATGFKKA
>lcl|1063|lcl|antiviral|lcl|subdataset_4
EGPTLGNWAREIWATLFKGA
>lcl|1064|lcl|antiviral|lcl|subdataset_7
EGPTLGNWAREIWATLFKKA
>lcl|1065|lcl|antiviral|lcl|subdataset_5
EGPTLGNWAREIWATLFKKG
>lcl|1066|lcl|antiviral|lcl|subdataset_2
EGPTLGNWAREIWATLGKKA
>lcl|1067|lcl|antiviral|lcl|subdataset_5
EGPTLGNWAREIWGTLFKKA
>lcl|1068|lcl|antiviral|lcl|subdataset_5
EGPTLGNWARGIWATLFKKA
>lcl|1069|lcl|antiviral|lcl|subdataset_3
EGPTLGNWGREIWATLFKKA
>lcl|1070|lcl|antiviral|lcl|subdataset_4
EIWATLFKKATRQCRRGRIW
>lcl|1071|lcl|antiviral|lcl|subdataset_1
GGPTLGNWAREIWATLFKKA
>lcl|1072|lcl|antiviral|lcl|subdataset_9
HVMLALATVLSIAGAGTGATAI
>lcl|1073|lcl|antiviral|lcl|subdataset_2
IGLKVEAMEKFLYTAFAMQE
>lcl|1074|lcl|antiviral|lcl|subdataset_8
IGNIPQYLKGLLGGILGIGL
>lcl|1075|lcl|antiviral|lcl|subdataset_3
LGNWAREIWATL
>lcl|1076|lcl|antiviral|lcl|subdataset_2
LGNWAREIWATLFK
>lcl|1077|lcl|antiviral|lcl|subdataset_7
LGNWAREIWATLFKKA
>lcl|1078|lcl|antiviral|lcl|subdataset_6
LLGGILGIGLGVLLLILCLP
>lcl|1079|lcl|antiviral|lcl|subdataset_4
LQKWEDWVRWIGNIPQYLKG
>lcl|1080|lcl|antiviral|lcl|subdataset_8
NQTKDLQQKFYEIIMDIEQN
>lcl|1081|lcl|antiviral|lcl|subdataset_3
NVQGKTGIQQLQKWEDWVRW
>lcl|1082|lcl|antiviral|lcl|subdataset_5
PDYLLVPEEVMEYKPRRKRAAI
>lcl|1083|lcl|antiviral|lcl|subdataset_0
PTLGNWAREIWATLFKKA
>lcl|1084|lcl|antiviral|lcl|subdataset_3
RGILRNWYNPFAGLRQSLEQ
>lcl|1085|lcl|antiviral|lcl|subdataset_0
SGTKMACPSNRGILRNWYNP
>lcl|1086|lcl|antiviral|lcl|subdataset_5
TGALKINNLRLVTLEHQVLV
>lcl|1087|lcl|antiviral|lcl|subdataset_6
TRQCRRGRIWKRWNETITGP
>lcl|1088|lcl|antiviral|lcl|subdataset_4
YKPRRKRAAIHVMLALATVLSI
>lcl|1089|lcl|antiviral|lcl|subdataset_1
KHMHWHPPALNT
>lcl|1090|lcl|antiviral|lcl|subdataset_3
LPRRLHLEPAFLPYSVKAHEC
>lcl|1091|lcl|antiviral|lcl|subdataset_9
LPRRLHLEPAFLPYSVKAHECC
>lcl|1092|lcl|antiviral|lcl|subdataset_5
RRLHLEPAFLPYSVKAHECC
>lcl|1093|lcl|antiviral|lcl|subdataset_3
AIKWEYVLLLFLL
>lcl|1094|lcl|antiviral|lcl|subdataset_7
IKWEYVLLLFLL
>lcl|1095|lcl|antiviral|lcl|subdataset_6
KWEYVLLLFLL
>lcl|1096|lcl|antiviral|lcl|subdataset_7
SFAIKWEYVLLLFLL
>lcl|1097|lcl|antiviral|lcl|subdataset_2
VSFAIKWEYVLLLFL
>lcl|1098|lcl|antiviral|lcl|subdataset_4
WEYVLLLFLL
>lcl|1099|lcl|antiviral|lcl|subdataset_2
SWLRDIWDWACEVLSDFK
>lcl|1100|lcl|antiviral|lcl|subdataset_3
SWLRDIWDWECEVLSDFK
>lcl|1101|lcl|antiviral|lcl|subdataset_8
SWLRDIWDWGCEVLSDFK
>lcl|1102|lcl|antiviral|lcl|subdataset_8
SWLRDIWDWICELLSDFK
>lcl|1103|lcl|antiviral|lcl|subdataset_4
SWLRDIWDWLCELLSDFK
>lcl|1104|lcl|antiviral|lcl|subdataset_9
SWLRDIWDWSCEVLSDFK
>lcl|1105|lcl|antiviral|lcl|subdataset_6
SWLRDIWDWVCEVLSDFK
>lcl|1106|lcl|antiviral|lcl|subdataset_9
SWLRDLWDWICELLSDFK
>lcl|1107|lcl|antiviral|lcl|subdataset_6
SWLRDLWDWICEVLSDFK
>lcl|1108|lcl|antiviral|lcl|subdataset_5
SWLRDLWDWLCELLSDFK
>lcl|1109|lcl|antiviral|lcl|subdataset_3
SWLRDLWDWLCEVLSDFK
>lcl|1110|lcl|antiviral|lcl|subdataset_2
SGSWLRDIWDWICEVLSDFK
>lcl|1111|lcl|antiviral|lcl|subdataset_8
GSWLRDIWDWICEVLSDFK
>lcl|1112|lcl|antiviral|lcl|subdataset_7
SWLRDIWDWICEVLSDFKT
>lcl|1113|lcl|antiviral|lcl|subdataset_1
SWLRDIWDWICEVLSDFKTW
>lcl|1114|lcl|antiviral|lcl|subdataset_0
SWRLIDWDWICEVLSDFK
>lcl|1115|lcl|antiviral|lcl|subdataset_1
SWLRDIWDWICEVL
>lcl|1116|lcl|antiviral|lcl|subdataset_2
KFDSLVECIWDWIDRLWS
>lcl|1117|lcl|antiviral|lcl|subdataset_2
KWLCRIWSWISDVLDDFE
>lcl|1118|lcl|antiviral|lcl|subdataset_6
SIWRDWVDLICEFLSDWK
>lcl|1119|lcl|antiviral|lcl|subdataset_9
SWLRDVWDWICTVLTDFK
>lcl|1120|lcl|antiviral|lcl|subdataset_1
SWLRDVWDWVCTILTDFK
>lcl|1121|lcl|antiviral|lcl|subdataset_6
DWLRIIWDWVCSVVSDFK
>lcl|1122|lcl|antiviral|lcl|subdataset_6
SWLWEVWDWVLHVLSDFK
>lcl|1123|lcl|antiviral|lcl|subdataset_9
SWLRDVWDWVCTVLSDFK
>lcl|1124|lcl|antiviral|lcl|subdataset_7
SWLRDIWDWISEVLSDFK
>lcl|1125|lcl|antiviral|lcl|subdataset_8
SWLRDIWDWIREVLSDFK
>lcl|1126|lcl|antiviral|lcl|subdataset_4
SWLRDIWDWIEEVLSDFK
>lcl|1127|lcl|antiviral|lcl|subdataset_8
SWLDDIWDWICEVLSDFE
>lcl|1128|lcl|antiviral|lcl|subdataset_0
SWLRDIWDWICKVLSDFK
>lcl|1129|lcl|antiviral|lcl|subdataset_1
SWLDRIWRWICKVLSRFE
>lcl|1130|lcl|antiviral|lcl|subdataset_8
SWLRDIWRWICKVLSRFK
>lcl|1131|lcl|antiviral|lcl|subdataset_4
SWLRRIWRWICKVLSRFK
>lcl|1132|lcl|antiviral|lcl|subdataset_5
SIELNKAKSDLEESKEWIRRSNQKLDSI
>lcl|1133|lcl|antiviral|lcl|subdataset_1
VALDPIDISIELNKAKSDLEESKEWIRR
>lcl|1134|lcl|antiviral|lcl|subdataset_4
VALDPIDISIELNKAKSDLEESKEWIRRSNQKLDSD
>lcl|1135|lcl|antiviral|lcl|subdataset_6
VALDPIDISIELNKAKSDLEESKEWIRRSNQKLDSI
>lcl|1136|lcl|antiviral|lcl|subdataset_2
VANDPIDISIELNKAKSDLEESKEWIRRSNQKLDSI
>lcl|1137|lcl|antiviral|lcl|subdataset_7
VYTDKVDISSQISSMNQSLQQSKDYIKEAQKILDTV
>lcl|1138|lcl|antiviral|lcl|subdataset_0
KVDISSQISSMNQSLQQSKDYIKEAQRLLDTVNPSL
>lcl|1139|lcl|antiviral|lcl|subdataset_4
TSQNIRS
>lcl|1140|lcl|antiviral|lcl|subdataset_8
AEPERRNIKYL
>lcl|1141|lcl|antiviral|lcl|subdataset_2
AIPCGESCVWIPCISAAIGCSCKNKVCYR
>lcl|1142|lcl|antiviral|lcl|subdataset_8
AKITFTNNHPRTIWP
>lcl|1143|lcl|antiviral|lcl|subdataset_1
CGESCAMISFCFTEVIGCSCKNKVCYLNSIS
>lcl|1144|lcl|antiviral|lcl|subdataset_4
CGESCVFIPCITSVAGCSCKSKVCYRNGIP
>lcl|1145|lcl|antiviral|lcl|subdataset_8
CGSVFLVGQLFTFSPRHH
>lcl|1146|lcl|antiviral|lcl|subdataset_9
CLGVGSCNDFAGCGYAIVCFW
>lcl|1147|lcl|antiviral|lcl|subdataset_3
DCPNGPWVWVPAFCQAVGWG
>lcl|1148|lcl|antiviral|lcl|subdataset_2
DREINNYTSLIHSLIEESQNQQEKNEQELLELDKWA
>lcl|1149|lcl|antiviral|lcl|subdataset_5
EELAKKAEELAKKAEELAKKAEELAKKAWASLWNWF
>lcl|1150|lcl|antiviral|lcl|subdataset_2
EWDREINNYTSLIHSLIEESQNQQEKNEQELLELDK
>lcl|1151|lcl|antiviral|lcl|subdataset_8
FKCRRWQWRM
>lcl|1152|lcl|antiviral|lcl|subdataset_8
FKRIVQRIKDFLR
>lcl|1153|lcl|antiviral|lcl|subdataset_0
GADFQECMKEHSQKQHQHQG
>lcl|1154|lcl|antiviral|lcl|subdataset_9
GDPTFCGETCRVIPVCTYSAALGCTCDDRSDGLCKRN
>lcl|1155|lcl|antiviral|lcl|subdataset_5
GFCRCICTRGFCRCICTR
>lcl|1156|lcl|antiviral|lcl|subdataset_7
GFCRCLCRRGVCRCICTR
>lcl|1157|lcl|antiviral|lcl|subdataset_0
GFKRIVQRIKDFLRNLV
>lcl|1158|lcl|antiviral|lcl|subdataset_1
GFPCGESCVFIPCISAAIGCSCKNKVCYRN
>lcl|1159|lcl|antiviral|lcl|subdataset_5
GICRCICGRGICRCYCGR
>lcl|1160|lcl|antiviral|lcl|subdataset_4
GICRCICGRRICRCICGR
>lcl|1161|lcl|antiviral|lcl|subdataset_3
GICRCYCGRGICRCICGR
>lcl|1162|lcl|antiviral|lcl|subdataset_0
GIGGKILSGLKTALKGAAKELASTYLH
>lcl|1163|lcl|antiviral|lcl|subdataset_3
GIGTKILGGVKTALKGALKELASTYAN
>lcl|1164|lcl|antiviral|lcl|subdataset_9
GIKEFKREFQRIKDFLRNLV
>lcl|1165|lcl|antiviral|lcl|subdataset_1
GIKEFKRIVQRIKDFLRNLV
>lcl|1166|lcl|antiviral|lcl|subdataset_1
GIKQFKRIVQRIKDFLRNLV
>lcl|1167|lcl|antiviral|lcl|subdataset_7
GIKYFSMVGNWAKVLVVL
>lcl|1168|lcl|antiviral|lcl|subdataset_1
GIPCAESCVWIPCTVTALVGCSCSDKVCYN
>lcl|1169|lcl|antiviral|lcl|subdataset_8
GIPCGESCVFIPCLTTVAGCSCKNKVCYRN
>lcl|1170|lcl|antiviral|lcl|subdataset_2
GLPICGETCVGGTCNTPGCSCSWPVCTRN
>lcl|1171|lcl|antiviral|lcl|subdataset_2
GPWVWVPAFCQAVGWGDPIT
>lcl|1172|lcl|antiviral|lcl|subdataset_7
GRFKRFRKKFKKLFKKIS
>lcl|1173|lcl|antiviral|lcl|subdataset_8
GRFKRFRKPFKKLFKKIS
>lcl|1174|lcl|antiviral|lcl|subdataset_2
GTACGESCYVLPCFTVGCTCTSSQCFKN
>lcl|1175|lcl|antiviral|lcl|subdataset_4
GTKALTEVIPLTEEAEC
>lcl|1176|lcl|antiviral|lcl|subdataset_8
GTKWLTEWIPLC
>lcl|1177|lcl|antiviral|lcl|subdataset_9
GTKWLTEWIPLTAEAEC
>lcl|1178|lcl|antiviral|lcl|subdataset_6
GTKWLTEWIPLTAEC
>lcl|1179|lcl|antiviral|lcl|subdataset_3
GVCRCICGRGVCRCICGR
>lcl|1180|lcl|antiviral|lcl|subdataset_8
GVCRCICGRGVCRCICRR
>lcl|1181|lcl|antiviral|lcl|subdataset_3
GVIPCGESCVFIPCISAAIGCSCKNKVCYRN
>lcl|1182|lcl|antiviral|lcl|subdataset_4
GVPCGESCVFIPCITGVIGCSCSSNVCYLN
>lcl|1183|lcl|antiviral|lcl|subdataset_6
GYCRCICGRGICRCICGR
>lcl|1184|lcl|antiviral|lcl|subdataset_5
IWNNMTWMEWDREINNYTSLIHSLIEESQNQQEKNE
>lcl|1185|lcl|antiviral|lcl|subdataset_7
KIMAKPSKFYEQLRGR
>lcl|1186|lcl|antiviral|lcl|subdataset_8
KIPCGESCVWIPCLTSVFNCKCENKVCYHD
>lcl|1187|lcl|antiviral|lcl|subdataset_7
KIPCGESCVWIPCVTSIFNCKCENKVCYHD
>lcl|1188|lcl|antiviral|lcl|subdataset_1
KPVSLSYRCPCR
>lcl|1189|lcl|antiviral|lcl|subdataset_3
KPVSLSYRCPCRF
>lcl|1190|lcl|antiviral|lcl|subdataset_3
KPVSLSYRCPCRFF
>lcl|1191|lcl|antiviral|lcl|subdataset_1
KQTENLADTY
>lcl|1192|lcl|antiviral|lcl|subdataset_5
LCDCPNGPWVWVPAFCQAVG
>lcl|1193|lcl|antiviral|lcl|subdataset_0
LEAIPCSIPPCFAFNKDFVF
>lcl|1194|lcl|antiviral|lcl|subdataset_9
LEAIPCSIPPCFAFNKPFVF
>lcl|1195|lcl|antiviral|lcl|subdataset_8
LEAIPCSIPPCLAFAKPFVF
>lcl|1196|lcl|antiviral|lcl|subdataset_3
LEAIPCSIPPCVFFGKPFVF
>lcl|1197|lcl|antiviral|lcl|subdataset_9
LEAIPCSIPPCVFFNKPFVF
>lcl|1198|lcl|antiviral|lcl|subdataset_3
LEAIPCSIPPCVGFGKPFVF
>lcl|1199|lcl|antiviral|lcl|subdataset_0
LEAIPCSIPPCVLFNKPFVF
>lcl|1200|lcl|antiviral|lcl|subdataset_1
LEAIPCSIPPECLFGKPFVF
>lcl|1201|lcl|antiviral|lcl|subdataset_0
LEAIPCSIPPEFLFGKPFVFLEAIPCSIPPEFLFGKPFVF
>lcl|1202|lcl|antiviral|lcl|subdataset_3
LEAIPISIPPEVFFGKPFVF
>lcl|1203|lcl|antiviral|lcl|subdataset_1
LEAIPMCIPPECFFNKPFVF
>lcl|1204|lcl|antiviral|lcl|subdataset_0
LEAIPMCIPPECLFGKPFVF
>lcl|1205|lcl|antiviral|lcl|subdataset_5
LEAIPMCIPPECLFNKPFVF
>lcl|1206|lcl|antiviral|lcl|subdataset_1
LEAIPMKIPPEFLFGKPFVF
>lcl|1207|lcl|antiviral|lcl|subdataset_8
LEAIPMSCPPEFCFGKPFVF
>lcl|1208|lcl|antiviral|lcl|subdataset_3
LEAIPMSIPPEFAFNKDFVF
>lcl|1209|lcl|antiviral|lcl|subdataset_4
LEAIPMSIPPEFLFGKPFVF
>lcl|1210|lcl|antiviral|lcl|subdataset_7
LEAIPMSIPPEIAFNKPFVF
>lcl|1211|lcl|antiviral|lcl|subdataset_3
LEAIPMSIPPELAFAKPFVF
>lcl|1212|lcl|antiviral|lcl|subdataset_8
LEAIPMSIPPEVKFNKPFVF
>lcl|1213|lcl|antiviral|lcl|subdataset_2
LIHSLIEESQNQQEKNEQELLELDKWASLWNWFNIT
>lcl|1214|lcl|antiviral|lcl|subdataset_9
LLGDLLRKSKEKIGKEFKRIVQRIKDFLRNLVPRTES
>lcl|1215|lcl|antiviral|lcl|subdataset_9
LLRIPQAIMDMIAGAHWG
>lcl|1216|lcl|antiviral|lcl|subdataset_7
LPLPAPSFHRTT
>lcl|1217|lcl|antiviral|lcl|subdataset_3
LSYRCPCRFF
>lcl|1218|lcl|antiviral|lcl|subdataset_7
MEWDREINNYTSLIHSLIEESQNQQEKNEQELLELD
>lcl|1219|lcl|antiviral|lcl|subdataset_6
NGVIPCGESCVFIPCISTLLGCSKNKVCYR
>lcl|1220|lcl|antiviral|lcl|subdataset_3
NMTWMEWDREINNYTSLIHSLIEESQNQQEKNEQEL
>lcl|1221|lcl|antiviral|lcl|subdataset_1
NNMTWMEWDREINNYTSLIHSLIEESQNQQEKNEQE
>lcl|1222|lcl|antiviral|lcl|subdataset_1
NNYTSLIHSLIEESQNQQEKNEQELLELDKWASLWN
>lcl|1223|lcl|antiviral|lcl|subdataset_6
NYTSLIHSLIEESQNQQEKNEQELLELDKWASLWNW
>lcl|1224|lcl|antiviral|lcl|subdataset_5
PNGPWVWVPAFCQAVGWGDP
>lcl|1225|lcl|antiviral|lcl|subdataset_6
PQITLRKKRRQRRRPPQVSFNFATLNF
>lcl|1226|lcl|antiviral|lcl|subdataset_6
PQITLRKKRRQRRRPPQVSFNFCTLNF
>lcl|1227|lcl|antiviral|lcl|subdataset_7
PTGERVWDRGNVTLLCDCPN
>lcl|1228|lcl|antiviral|lcl|subdataset_0
PVSLSYRCPCRFFE
>lcl|1229|lcl|antiviral|lcl|subdataset_1
QIWNNMTWMEWDREINNYTSLIHSLIEESQNQQEKN
>lcl|1230|lcl|antiviral|lcl|subdataset_0
QLLDVVKRQQEMLRLTVWGTKNLQARVTAIEKYLKDQ
>lcl|1231|lcl|antiviral|lcl|subdataset_6
QLLIRMIYKNI
>lcl|1232|lcl|antiviral|lcl|subdataset_5
QLLIRMIYKNILFYLVPGPGHGAEPERRNIKYL
>lcl|1233|lcl|antiviral|lcl|subdataset_1
RGGRLCYCRRRFCVCVGR
>lcl|1234|lcl|antiviral|lcl|subdataset_3
RGNVTLLCDCPNGPWVWVPA
>lcl|1235|lcl|antiviral|lcl|subdataset_3
RIPTGERVWDRGNVTLLCDC
>lcl|1236|lcl|antiviral|lcl|subdataset_3
RMIYKNILFYLVPGPGHGAEPERRNIKYL
>lcl|1237|lcl|antiviral|lcl|subdataset_8
SKEKIGKEFKRIVQRIKDFLR
>lcl|1238|lcl|antiviral|lcl|subdataset_7
SLIHSLIEESQNQQEKNEQELLELDKWASLWNWFNI
>lcl|1239|lcl|antiviral|lcl|subdataset_2
SNQGGSPLPRSV
>lcl|1240|lcl|antiviral|lcl|subdataset_6
SSGLYHVTNDCPNSSIVY
>lcl|1241|lcl|antiviral|lcl|subdataset_2
SYRCPCRFFES
>lcl|1242|lcl|antiviral|lcl|subdataset_4
SYSMEHFRWGKPV
>lcl|1243|lcl|antiviral|lcl|subdataset_7
TFCGETCRVIPVCTYSAALGCTCDDRSDGLCKRNGDP
>lcl|1244|lcl|antiviral|lcl|subdataset_3
TLLCDCPNGPWVWVPAFCQA
>lcl|1245|lcl|antiviral|lcl|subdataset_1
TSLIHSLIEESQNQQEKNEQELLELDKWASLWNWFN
>lcl|1246|lcl|antiviral|lcl|subdataset_7
TWMEWDREINNYTSLIHSLIEESQNQQEKNEQELLE
>lcl|1247|lcl|antiviral|lcl|subdataset_8
VCYRNGIPCGESCVWIPCISAALGSCK
>lcl|1248|lcl|antiviral|lcl|subdataset_1
WDREINNYTSLIHSLIEESQNQQEKNEQELLELDKW
>lcl|1249|lcl|antiviral|lcl|subdataset_0
WDRGNVTLLCDCPNGPWVWV
>lcl|1250|lcl|antiviral|lcl|subdataset_8
WMEWDREIEALAKAAEALAKAAEALAKAAWASLWNWF
>lcl|1251|lcl|antiviral|lcl|subdataset_0
WMEWDREIEEAAKKLEEAAKKLEEAAKKLWASLWNWF
>lcl|1252|lcl|antiviral|lcl|subdataset_1
WMEWDREINNYTSLIGSLIEESQNQQEKNEQELLE
>lcl|1253|lcl|antiviral|lcl|subdataset_3
WMEWDREINNYTSLIHSLIEESQNQQEKNEQELLE
>lcl|1254|lcl|antiviral|lcl|subdataset_2
WMEWDREINNYTSLIHSLIEESQNQQEKNEQELLEL
>lcl|1255|lcl|antiviral|lcl|subdataset_6
WNNMTWMEWDREINNYTSLIHSLIEESQNQQEKNEQ
>lcl|1256|lcl|antiviral|lcl|subdataset_7
WVWVPAFCQAVGWGDPITHW
>lcl|1257|lcl|antiviral|lcl|subdataset_7
YCKKCCYHCQ
>lcl|1258|lcl|antiviral|lcl|subdataset_3
YPGHITGHRMANMMMNW
>lcl|1259|lcl|antiviral|lcl|subdataset_6
YQCGQGG
>lcl|1260|lcl|antiviral|lcl|subdataset_0
YQLAIRMIYKNI
>lcl|1261|lcl|antiviral|lcl|subdataset_2
YQLLIRAIYKNI
>lcl|1262|lcl|antiviral|lcl|subdataset_6
YQLLIRMAYKNI
>lcl|1263|lcl|antiviral|lcl|subdataset_0
YQLLIRMIAKNI
>lcl|1264|lcl|antiviral|lcl|subdataset_6
YQLLIRMIY
>lcl|1265|lcl|antiviral|lcl|subdataset_4
YQLLIRMIYANI
>lcl|1266|lcl|antiviral|lcl|subdataset_7
YQLLIRMIYKAI
>lcl|1267|lcl|antiviral|lcl|subdataset_4
YQLLIRMIYKNA
>lcl|1268|lcl|antiviral|lcl|subdataset_6
YQLLIRMIYKNI
>lcl|1269|lcl|antiviral|lcl|subdataset_8
YTSLIHSLIEESQNLQEKNEQELLELDKWASLWNWF
>lcl|1270|lcl|antiviral|lcl|subdataset_7
YTSLIHSLIEESQNQQEKLEQELLELDKWASLWNWF
>lcl|1271|lcl|antiviral|lcl|subdataset_2
YTSLIHSLIEESQNQQEKNEQELLELDKWASLANWF
>lcl|1272|lcl|antiviral|lcl|subdataset_3
YTSLIHSLIEESQNQQEKNEQELLELDKWASLFNFF
>lcl|1273|lcl|antiviral|lcl|subdataset_4
YTSLIHSLIEESQNQQEKNEQELLELDKWASLWNAF
>lcl|1274|lcl|antiviral|lcl|subdataset_3
YTSLIHSLIEESQNQQEKNEQELLELDKWASLWNSF
>lcl|1275|lcl|antiviral|lcl|subdataset_0
YTSLIHSLIEESQNQQEKNEQELLELDKWASPWNWF
>lcl|1276|lcl|antiviral|lcl|subdataset_9
YTSLIHSLIEESQNQQEKNEQELLQLDKWASLWNWF
>lcl|1277|lcl|antiviral|lcl|subdataset_8
YTSLIHSLIEESQNQQEKNEQQLLELDKWASLWNWF
>lcl|1278|lcl|antiviral|lcl|subdataset_0
YTSLIHSLIEESQNQQEKNQQELLQLDKWASLWNWF
>lcl|1279|lcl|antiviral|lcl|subdataset_5
YTSLIHSLIEESQQQQEKNEQELLELDKWASLWNWF
>lcl|1280|lcl|antiviral|lcl|subdataset_0
YTSLIHSLIEQSQNQQEKNEQELLELDKWASLWNWF
>lcl|1281|lcl|antiviral|lcl|subdataset_0
YTSLIHSLIQESQNQQEKNEQELLELDKWASLWNWF
>lcl|1282|lcl|antiviral|lcl|subdataset_9
YTSLIQSLIEESQNQQEKNEQELLELDKWASLWNWF
>lcl|1283|lcl|antiviral|lcl|subdataset_7
YTSLIQSLIEESQNQQEKNEQQLLELDKWASLWNWF
>lcl|1284|lcl|antiviral|lcl|subdataset_8
ALWKTMLKKLGTMALHAGKAALGAAADTISQGTQ
>lcl|1285|lcl|antiviral|lcl|subdataset_8
GLFGVLAKVAAHVVPAIAEHF
>lcl|1286|lcl|antiviral|lcl|subdataset_2
GLLSVLGSVAKHVLPHVVPVIAEHL
>lcl|1287|lcl|antiviral|lcl|subdataset_0
CGRLLLRRQRRRAHQN
>lcl|1288|lcl|antiviral|lcl|subdataset_8
EWRKKRYSTQV
>lcl|1289|lcl|antiviral|lcl|subdataset_1
FFGKVLKLIRKIF
>lcl|1290|lcl|antiviral|lcl|subdataset_2
FFHHIFRGIVHVGKTIHRLVTG
>lcl|1291|lcl|antiviral|lcl|subdataset_1
GFKDLLKGAAKALVKTVLF
>lcl|1292|lcl|antiviral|lcl|subdataset_9
GFLDIIEKIAKSW
>lcl|1293|lcl|antiviral|lcl|subdataset_1
GFLSILKKVLPKVMAHMK
>lcl|1294|lcl|antiviral|lcl|subdataset_3
GFNEIVQDIEDFLQNLV
>lcl|1295|lcl|antiviral|lcl|subdataset_6
GIGAVLKVLTTGLPALISWIKRKRQQ
>lcl|1296|lcl|antiviral|lcl|subdataset_1
GIIDIAKKLFESW
>lcl|1297|lcl|antiviral|lcl|subdataset_9
GIWDTIKSMGKVFAGKILQNL
>lcl|1298|lcl|antiviral|lcl|subdataset_3
GIWSDLAEIIKKF
>lcl|1299|lcl|antiviral|lcl|subdataset_9
GLLGLLGSVVSHVVPAIVGHF
>lcl|1300|lcl|antiviral|lcl|subdataset_9
GLRRLLGRLLRRLGRLLLR
>lcl|1301|lcl|antiviral|lcl|subdataset_0
GLRSKIWLWVLLMIWQESNKFKKM
>lcl|1302|lcl|antiviral|lcl|subdataset_9
GLRSRIWLWVLLMIWQESNRFKRM
>lcl|1303|lcl|antiviral|lcl|subdataset_1
GWFDIIKKIASEL
>lcl|1304|lcl|antiviral|lcl|subdataset_6
GWFDVVKHIAKRF
>lcl|1305|lcl|antiviral|lcl|subdataset_9
ILGPVLGLVSRTLRRVLGIL
>lcl|1306|lcl|antiviral|lcl|subdataset_9
LLKELWTKIKGAGKAVLGKIKGLL
>lcl|1307|lcl|antiviral|lcl|subdataset_8
MTWEAWDRAIAEYAARIEALIRAAQEQQEKNEAALREL
>lcl|1308|lcl|antiviral|lcl|subdataset_5
MTWMAWDRAIANYAALIHALIEAAQNQQEKNEAALLEL
>lcl|1309|lcl|antiviral|lcl|subdataset_4
MTWMEWDREINNYTSLIHSLIEESQNQQEKNEQELL
>lcl|1310|lcl|antiviral|lcl|subdataset_3
MTWMEWDREINNYTSLIHSLIEESQNQQEKNEQELLEL
>lcl|1311|lcl|antiviral|lcl|subdataset_5
SLSRFLRFLKIVYRRAF
>lcl|1312|lcl|antiviral|lcl|subdataset_3
TTWEAWDRAIAEYAARIEALIRAAQELQEKLEAALREL
>lcl|1313|lcl|antiviral|lcl|subdataset_4
TTWEAWDRAIAEYAARIEALIRAAQELQEKNEAALREL
>lcl|1314|lcl|antiviral|lcl|subdataset_6
TTWEAWDRAIAEYAARIEALIRAAQEQQEKLEAALREL
>lcl|1315|lcl|antiviral|lcl|subdataset_2
TTWEAWDRAIAEYAARIEALIRAAQEQQEKLEAVLREL
>lcl|1316|lcl|antiviral|lcl|subdataset_4
TTWEAWDRAIAEYAARIEALIRAAQEQQEKNEAALREL
>lcl|1317|lcl|antiviral|lcl|subdataset_7
TTWEAWDRAIAEYAARIEALIRALQELQEKLEAILREL
>lcl|1318|lcl|antiviral|lcl|subdataset_5
TTWEAWDRAIAEYAARIEALIRALQELQEKNEAALREL
>lcl|1319|lcl|antiviral|lcl|subdataset_1
TTWEAWDRAIAEYAARIEALIRALQELQEKNEAILREL
>lcl|1320|lcl|antiviral|lcl|subdataset_0
TTWEAWDRAIAEYAARIEALIRALQEQQEKNEAALREL
>lcl|1321|lcl|antiviral|lcl|subdataset_7
TTWEAWDRAIAEYAARIEALIRALQEQQEKNEAILREL
>lcl|1322|lcl|antiviral|lcl|subdataset_9
TTWEEWDREINEYTSRIESLIRESQEQQEKNEQELREL
>lcl|1323|lcl|antiviral|lcl|subdataset_9
VFQFLGRIIHHVGNFVHGFSHVF
>lcl|1324|lcl|antiviral|lcl|subdataset_1
WQEWEQKITALLEQAQIQQEKNEYELQKLDKWASLWEWF
>lcl|1325|lcl|antiviral|lcl|subdataset_1
YTSLIHSLIEESQNQQEKNEQELLELDKWASLWNWF
>lcl|1326|lcl|antiviral|lcl|subdataset_8
YVSGKARGWFYRHHY
>lcl|1327|lcl|antiviral|lcl|subdataset_3
YVSGKARGWFYRHHYESPHPRISSEVHIPLGDARLV
>lcl|1328|lcl|antiviral|lcl|subdataset_8
AEGIGALFLGFLGAAGSTMGARSMTLTVQARQL
>lcl|1329|lcl|antiviral|lcl|subdataset_4
AVGIGALFLGFLGAAGSTMGARSMTLTVQARQL
>lcl|1330|lcl|antiviral|lcl|subdataset_2
AIRDTNKAVQSVQSSIGNLIVAIKSVQDYVNKEIV
>lcl|1331|lcl|antiviral|lcl|subdataset_5
AKQARSDIEKLKEAIRDTNKAVQSVQSSIGNLIVA
>lcl|1332|lcl|antiviral|lcl|subdataset_1
ALDPIDISIELNKAKSDLEESKEWIRRSNQKLDSI
>lcl|1333|lcl|antiviral|lcl|subdataset_3
ARSDIEKLKEAIRDTNKAVQSVQSSIGNLIVAIKS
>lcl|1334|lcl|antiviral|lcl|subdataset_5
AVALVEAKQARSDIEKLKEAIRDTNKAVQSVQSSI
>lcl|1335|lcl|antiviral|lcl|subdataset_4
DISIELNKAKSDLEESKEWIRRSNQKLDSIGNWHQ
>lcl|1336|lcl|antiviral|lcl|subdataset_2
DPIDISIELNKAKSDLEESKEWIRRSNQKLDSIGN
>lcl|1337|lcl|antiviral|lcl|subdataset_7
EAKQARSDIEKLKEAIRDTNKAVQSVQSSIGNLIV
>lcl|1338|lcl|antiviral|lcl|subdataset_8
KLKEAIRDTNKAVQSVQSSIGNLIVAIKSVQDYVN
>lcl|1339|lcl|antiviral|lcl|subdataset_4
KQARSDIEKLKEAIRDTNKAVQSVQSSIGNLIVAI
>lcl|1340|lcl|antiviral|lcl|subdataset_9
LNNSVALDPIDISIELNKAKSDLEESKEWIRRSNQ
>lcl|1341|lcl|antiviral|lcl|subdataset_8
LVEAKQARSDIEKLKEAIRDTNKAVQSVQSSIGNL
>lcl|1342|lcl|antiviral|lcl|subdataset_0
RSDIEKLKEAIRDTNKAVQSVQSSIGNLIVAIKSV
>lcl|1343|lcl|antiviral|lcl|subdataset_8
SDIEKLKEAIRDTNKAVQSVQSSIGNLIVAIKSVQ
>lcl|1344|lcl|antiviral|lcl|subdataset_4
SVALDPIDISIELNKAKSDLEESKEWIRRSNQKLD
>lcl|1345|lcl|antiviral|lcl|subdataset_1
TAAVALVEAKQARSDIEKLKEAIRDTNKAVQSVQS
>lcl|1346|lcl|antiviral|lcl|subdataset_2
TLNNSVALDPIDISIELNKAKSDLEESKEWIRRSN
>lcl|1347|lcl|antiviral|lcl|subdataset_4
VEAKQARSDIEKLKEAIRDTNKAVQSVQSSIGNLI
>lcl|1348|lcl|antiviral|lcl|subdataset_1
ALDPIDISIELNKAKSDLEESKEWIRRSNQKLDS
>lcl|1349|lcl|antiviral|lcl|subdataset_1
AQITAAVALVEAKQARSDIEKLKEAIRDTNKAVQS
>lcl|1350|lcl|antiviral|lcl|subdataset_8
DPIDISIELNKAKSDLEESKEWIRRSNQKLDSIG
>lcl|1351|lcl|antiviral|lcl|subdataset_2
IDISIELNKAKSDLEESKEWIRRSNQKLDSIGNW
>lcl|1352|lcl|antiviral|lcl|subdataset_4
LDPIDISIELNKAKSDLEESKEWIRRSNQKLDSI
>lcl|1353|lcl|antiviral|lcl|subdataset_4
LKEAIRDTNKAVQSVQSSIGNLIVAIKSVQDYVNK
>lcl|1354|lcl|antiviral|lcl|subdataset_9
NSVALDPIDISIELNKAKSDLEESKEWIRRSNQK
>lcl|1355|lcl|antiviral|lcl|subdataset_3
PIDISIELNKAKSDLEESKEWIRRSNQKLDSIGN
>lcl|1356|lcl|antiviral|lcl|subdataset_5
QARSDIEKLKEAIRDTNKAVQSVQSSIGNLIVAIK
>lcl|1357|lcl|antiviral|lcl|subdataset_3
FKCRRWQWRMKKLGA
>lcl|1358|lcl|antiviral|lcl|subdataset_4
FKCRRWQWRMKKLGAPSITCVRRAF
>lcl|1359|lcl|antiviral|lcl|subdataset_8
RFLVCWKQKIWGKARPSMCTRRARF
>lcl|1360|lcl|antiviral|lcl|subdataset_7
TKCFQWQRNMRKVRGPPVSCIKRDS
>lcl|1361|lcl|antiviral|lcl|subdataset_4
TKCFQWQWNMRKVRGPPVSCIKRDS
>lcl|1362|lcl|antiviral|lcl|subdataset_0
TKCRRWQRNMRKVRGPPVSCIKRDS
>lcl|1363|lcl|antiviral|lcl|subdataset_1
CYCRIPACIAGERRYGTCIYQGRLWAFCC
>lcl|1364|lcl|antiviral|lcl|subdataset_6
FLPVLAGIAAKVVPALFCKITKKC
>lcl|1365|lcl|antiviral|lcl|subdataset_4
GHRRYFTFGGGYVYF
>lcl|1366|lcl|antiviral|lcl|subdataset_0
GIGKFLHSAGKFGKAFVGEIMKS
>lcl|1367|lcl|antiviral|lcl|subdataset_0
GLASTLTRWAHYNALIRAF
>lcl|1368|lcl|antiviral|lcl|subdataset_5
HEFVPLEVYTRHEIK
>lcl|1369|lcl|antiviral|lcl|subdataset_2
HRWRKRWRKWRWRKRWRK
>lcl|1370|lcl|antiviral|lcl|subdataset_4
KRWRKRWRKKRWRKRWRK
>lcl|1371|lcl|antiviral|lcl|subdataset_2
KTTSSIEFARLQFTY
>lcl|1372|lcl|antiviral|lcl|subdataset_7
KVLTTGLPALISWIKRKRQQ
>lcl|1373|lcl|antiviral|lcl|subdataset_8
LLGDFFRKSKEKIGKEFKRIVQRIKDFLRNLVPRTES
>lcl|1374|lcl|antiviral|lcl|subdataset_6
LRKLRKRLL
>lcl|1375|lcl|antiviral|lcl|subdataset_8
LRKRKRL
>lcl|1376|lcl|antiviral|lcl|subdataset_0
LRKRKRLLK
>lcl|1377|lcl|antiviral|lcl|subdataset_1
LRKRKRLRK
>lcl|1378|lcl|antiviral|lcl|subdataset_1
LRKRKRLRKLRKRKRLRK
>lcl|1379|lcl|antiviral|lcl|subdataset_2
LRTRKRGRK
>lcl|1380|lcl|antiviral|lcl|subdataset_8
LRTRKRGRKLRTRKRGRK
>lcl|1381|lcl|antiviral|lcl|subdataset_0
LRWRKRWRKLRWRKRWRK
>lcl|1382|lcl|antiviral|lcl|subdataset_5
LRWRKRWRKWRWRKRWRK
>lcl|1383|lcl|antiviral|lcl|subdataset_9
RLTRKRGLK
>lcl|1384|lcl|antiviral|lcl|subdataset_8
RRCICTTRTCRFPYRRLGTCIFQNRVYTFCC
>lcl|1385|lcl|antiviral|lcl|subdataset_2
RRWRKRWRKRRWRKRWRK
>lcl|1386|lcl|antiviral|lcl|subdataset_6
RRWRKRWRKWRWRKRWRK
>lcl|1387|lcl|antiviral|lcl|subdataset_2
RTRKGRK
>lcl|1388|lcl|antiviral|lcl|subdataset_0
RTRKGRR
>lcl|1389|lcl|antiviral|lcl|subdataset_4
RTRKRWRKRTRKRGRK
>lcl|1390|lcl|antiviral|lcl|subdataset_5
RWRKRGRKRWRKRGRK
>lcl|1391|lcl|antiviral|lcl|subdataset_0
RWRKRWRKRWRKRWRK
>lcl|1392|lcl|antiviral|lcl|subdataset_5
RWRKRWRKWRWRKRWRK
>lcl|1393|lcl|antiviral|lcl|subdataset_3
RWRKRWRWRKRWRWRKRW
>lcl|1394|lcl|antiviral|lcl|subdataset_3
TARLQLEARLQHLVAEILEREQSLA
>lcl|1395|lcl|antiviral|lcl|subdataset_1
TARLQLEARLQHLVAEILEREQSLALHALGYQLAFV
>lcl|1396|lcl|antiviral|lcl|subdataset_5
TTPKFTVAWDWVPKR
>lcl|1397|lcl|antiviral|lcl|subdataset_8
VFQFLGKIIKKVGNFVKGFSKVF
>lcl|1398|lcl|antiviral|lcl|subdataset_6
VVCACRRALCLPLERRAGFCRIRGRIHPLCCRR
>lcl|1399|lcl|antiviral|lcl|subdataset_9
WRWRKRWRK
>lcl|1400|lcl|antiviral|lcl|subdataset_2
WRWRKRWRKWRWRKRWRK
>lcl|1401|lcl|antiviral|lcl|subdataset_3
YDHIQDHVNTMFSRLATSWCLLQNKERALWAEAA
>lcl|1402|lcl|antiviral|lcl|subdataset_2
LRKRKRLLRKRKRL
>lcl|1403|lcl|antiviral|lcl|subdataset_2
RTRKRGRRTRKRGR
>lcl|1404|lcl|antiviral|lcl|subdataset_6
GIGKFLHSAKKFGKAFVGEIMNS
>lcl|1405|lcl|antiviral|lcl|subdataset_0
ILPWKWPWWPWRR
>lcl|1406|lcl|antiviral|lcl|subdataset_2
GMASKAGAIAGKIAKVALKAL
>lcl|1407|lcl|antiviral|lcl|subdataset_5
GIGKFLKKAKKGIGAVLKVLTTGL
>lcl|1408|lcl|antiviral|lcl|subdataset_6
ALSKALSKALSKALSKALSKALSK
>lcl|1409|lcl|antiviral|lcl|subdataset_3
KKLLKKLKKLLKKL
>lcl|1410|lcl|antiviral|lcl|subdataset_4
IDISIELNKAKSDLEESKEWIRRSNQKLDSIGNWH
>lcl|1411|lcl|antiviral|lcl|subdataset_2
LDPIDISIELNKAKSDLEESKEWIRRSNQKLDSIG
>lcl|1412|lcl|antiviral|lcl|subdataset_1
NNSVALDPIDISIELNKAKSDLEESKEWIRRSNQK
>lcl|1413|lcl|antiviral|lcl|subdataset_6
NSVALDPIDISIELNKAKSDLEESKEWIRRSNQKL
>lcl|1414|lcl|antiviral|lcl|subdataset_0
PIDISIELNKAKSDLEESKEWIRRSNQKLDSIGNW
>lcl|1415|lcl|antiviral|lcl|subdataset_7
SIELNKAKSDLEESKEWIRRSNQKLDSIGNWHQSS
>lcl|1416|lcl|antiviral|lcl|subdataset_3
VALDPIDISIELNKAKSDLEESKEWIRRSNQKLDS
>lcl|1417|lcl|antiviral|lcl|subdataset_3
CATCEQIADSQHRSHRQMV
>lcl|1418|lcl|antiviral|lcl|subdataset_7
CATCQIADSHRSHRQMV
>lcl|1419|lcl|antiviral|lcl|subdataset_5
PPWCCCSPMKRASPPPAQSDLPATPKCPP
>lcl|1420|lcl|antiviral|lcl|subdataset_4
RRKKAAVALLPAVLLALLAP
>lcl|1421|lcl|antiviral|lcl|subdataset_3
RRKKAVLLALLAP
>lcl|1422|lcl|antiviral|lcl|subdataset_3
RRKKLPAVLLALLAP
>lcl|1423|lcl|antiviral|lcl|subdataset_0
RRKKPAVLLALLAP
>lcl|1424|lcl|antiviral|lcl|subdataset_3
RRKKVLLALLAP
>lcl|1425|lcl|antiviral|lcl|subdataset_6
RRKKAAVALLAVLLALLA
>lcl|1426|lcl|antiviral|lcl|subdataset_5
RRKKVALLAVLLALLA
>lcl|1427|lcl|antiviral|lcl|subdataset_4
GLLRKGGEKIGEKLKKIGQKIKNFFQKLVPQPEQ
>lcl|1428|lcl|antiviral|lcl|subdataset_1
RKAVLLALLA
>lcl|1429|lcl|antiviral|lcl|subdataset_4
RKKLAVLLALLA
>lcl|1430|lcl|antiviral|lcl|subdataset_5
RRKKAAAAAAAAA
>lcl|1431|lcl|antiviral|lcl|subdataset_8
RRKKLAVLLALLA
>lcl|1432|lcl|antiviral|lcl|subdataset_6
RRKKLLAVLLALLA
>lcl|1433|lcl|antiviral|lcl|subdataset_8
HGVSGHGQHGVHG
>lcl|1434|lcl|antiviral|lcl|subdataset_5
KWKVFKKIEKMGRNIRNGIVKAGPAIAVLGEAKAL
>lcl|1435|lcl|antiviral|lcl|subdataset_0
ADRDQYELL
>lcl|1436|lcl|antiviral|lcl|subdataset_1
DQKDEYELL
>lcl|1437|lcl|antiviral|lcl|subdataset_4
DLGPPISLERLDVGTNLGNAIAKLEDAKELLESSD
>lcl|1438|lcl|antiviral|lcl|subdataset_2
IDLGPPISLERLDVGTNLGNAIAKLEDAKELLESS
>lcl|1439|lcl|antiviral|lcl|subdataset_9
LERLDVGTNLGNAIAKLEDAKELLESSDQILRSMK
>lcl|1440|lcl|antiviral|lcl|subdataset_4
LGPPISLERLDVGTNLGNAIAKLEDAKELLESSDQ
>lcl|1441|lcl|antiviral|lcl|subdataset_0
LHRIDLGPPISLERLDVGTNLGNAIAKLEDAKELL
>lcl|1442|lcl|antiviral|lcl|subdataset_1
PISLERLDVGTNLGNAIAKLEDAKELLESSDQILR
>lcl|1443|lcl|antiviral|lcl|subdataset_9
PPISLERLDVGTNLGNAIAKLEDAKELLESSDQIL
>lcl|1444|lcl|antiviral|lcl|subdataset_6
RIDLGPPISLERLDVGTNLGNAIAKLEDAKELLES
>lcl|1445|lcl|antiviral|lcl|subdataset_5
SLERLDVGTNLGNAIAKLEDAKELLESSDQILRSM
>lcl|1446|lcl|antiviral|lcl|subdataset_5
LFRLIKSLIKRLVSAFK
>lcl|1447|lcl|antiviral|lcl|subdataset_6
ECKFTVKPYLKRFQVYYKGRMWCP
>lcl|1448|lcl|antiviral|lcl|subdataset_9
GIKCRFCCGCCTPGICGVCCRF
>lcl|1449|lcl|antiviral|lcl|subdataset_8
GFIFHIIKGLFHAGKMIHGLV
>lcl|1450|lcl|antiviral|lcl|subdataset_1
CDSCERCWYVWLILLRVRLRLLVSL
>lcl|1451|lcl|antiviral|lcl|subdataset_6
CTMCRYQQNCFTRRLIVGGMLLVFV
>lcl|1452|lcl|antiviral|lcl|subdataset_9
PPDVHTPPHALWRLHLSLRVCLVRMWIH
>lcl|1453|lcl|antiviral|lcl|subdataset_3
DASISQVNEKINQSLAFIRKSDELLHNVNAGKSTT
>lcl|1454|lcl|antiviral|lcl|subdataset_4
DEFDASISQVNEKINQSLAFIRKSDELLHNVNAGK
>lcl|1455|lcl|antiviral|lcl|subdataset_0
EFDASISQVNEKINQSLAFIRKSDELLHNVNAGKS
>lcl|1456|lcl|antiviral|lcl|subdataset_6
FPSDEFDASISQVNEKINQSLAFIRKSDELLHNVN
>lcl|1457|lcl|antiviral|lcl|subdataset_0
FYDPLVFPSDEFDASISQVNEKINQSLAFIRKSDE
>lcl|1458|lcl|antiviral|lcl|subdataset_8
PLVFPSDEFDASISQVNEKINQSLAFIRKSDELLH
>lcl|1459|lcl|antiviral|lcl|subdataset_8
PSDEFDASISQVNEKINQSLAFIRKSDELLHNVNA
>lcl|1460|lcl|antiviral|lcl|subdataset_3
VFPSDEFDASISQVNEKINQSLAFIRKSDELLHNV
>lcl|1461|lcl|antiviral|lcl|subdataset_5
YDPLVFPSDEFDASISQVNEKINQSLAFIRKSDEL
>lcl|1462|lcl|antiviral|lcl|subdataset_6
DASISQVNEKINQSLAFIRKSDELLHNVNAGKSIT
>lcl|1463|lcl|antiviral|lcl|subdataset_1
DPLVFPSDEFDASISQVNEKINQSLAFIRKSDELL
>lcl|1464|lcl|antiviral|lcl|subdataset_5
KKRKRRFLGFLLGVGSA
>lcl|1465|lcl|antiviral|lcl|subdataset_9
SDEFDASISQVNEKINQSLAFIRKSDELLHNVNAG
>lcl|1466|lcl|antiviral|lcl|subdataset_5
SSVITSLGAIVSCYGKT
>lcl|1467|lcl|antiviral|lcl|subdataset_1
VITIELSNIKENKCNGAKVKLIKQELDKYKNAV
>lcl|1468|lcl|antiviral|lcl|subdataset_4
YTSVITIELSNIKENKCNGAKVKLIKQELDKYK
>lcl|1469|lcl|antiviral|lcl|subdataset_8
IQKEIDRLNEVAKNLNESLI
>lcl|1470|lcl|antiviral|lcl|subdataset_4
PTTFMLKYDENGTITDAVDC
>lcl|1471|lcl|antiviral|lcl|subdataset_6
QYGSFCTQLNRALSGIAAEQ
>lcl|1472|lcl|antiviral|lcl|subdataset_5
YQDVNCTDVSTAIHADQLTP
>lcl|1473|lcl|antiviral|lcl|subdataset_6
GVFVFNGTSWFITQRNFFS
>lcl|1474|lcl|antiviral|lcl|subdataset_4
GYFVQDDGEWKFTGSSYYY
>lcl|1475|lcl|antiviral|lcl|subdataset_8
GYHLMSFPQAAPHGVVFLHVTW
>lcl|1476|lcl|antiviral|lcl|subdataset_2
IQKEIDRLNEVAKNLNESLIDLQELGK
>lcl|1477|lcl|antiviral|lcl|subdataset_3
NGIGVTQNVLYENQKQIANQFNKAISQIQESLTTTSTA
>lcl|1478|lcl|antiviral|lcl|subdataset_6
VYINKLTPPCGTMYYACEAV
>lcl|1479|lcl|antiviral|lcl|subdataset_6
AALYKKKIIKKLLES
>lcl|1480|lcl|antiviral|lcl|subdataset_2
KNGRKLCLDLQAALY
>lcl|1481|lcl|antiviral|lcl|subdataset_9
KWKLFKKIGIGKFLHAAKKF
>lcl|1482|lcl|antiviral|lcl|subdataset_9
KWKLFKKIGIGKFLHFAKKF
>lcl|1483|lcl|antiviral|lcl|subdataset_4
KWKLFKKIGIGKFLHWAKKF
>lcl|1484|lcl|antiviral|lcl|subdataset_6
RRKKAAVAALPAVLLALLAP
>lcl|1485|lcl|antiviral|lcl|subdataset_8
RRKKAAVALAPAVLLALLAP
>lcl|1486|lcl|antiviral|lcl|subdataset_0
RRKKAAVALKPAVLLALLAP
>lcl|1487|lcl|antiviral|lcl|subdataset_4
RRKKAAVALLKAVLLAALAP
>lcl|1488|lcl|antiviral|lcl|subdataset_4
RRKKAAVALLKAVLLALAAP
>lcl|1489|lcl|antiviral|lcl|subdataset_3
RRKKAAVALLKAVLLALKAP
>lcl|1490|lcl|antiviral|lcl|subdataset_6
RRKKAAVALLPAVALALLAP
>lcl|1491|lcl|antiviral|lcl|subdataset_9
RRKKAAVALLPAVKLALLAP
>lcl|1492|lcl|antiviral|lcl|subdataset_9
RRKKAAVALLPAVLAALLAP
>lcl|1493|lcl|antiviral|lcl|subdataset_5
RRKKAAVALLPAVLEALLAP
>lcl|1494|lcl|antiviral|lcl|subdataset_7
RRKKAAVALLPAVLKALLAP
>lcl|1495|lcl|antiviral|lcl|subdataset_7
RRKKAAVALLPAVLLAKLAP
>lcl|1496|lcl|antiviral|lcl|subdataset_7
RRKKAAVALLPAVLLALL
>lcl|1497|lcl|antiviral|lcl|subdataset_3
RRKKAAVALLPAVLLALLA
>lcl|1498|lcl|antiviral|lcl|subdataset_8
RRKKALLPAVLLALLAP
>lcl|1499|lcl|antiviral|lcl|subdataset_7
RRKKAVALLPAVLLALLAP
>lcl|1500|lcl|antiviral|lcl|subdataset_2
RRKKLLPAVLLALLAP
>lcl|1501|lcl|antiviral|lcl|subdataset_1
RRKKVALLPAVLLALLAP
>lcl|1502|lcl|antiviral|lcl|subdataset_4
CGYRGLCRRFCHAQEYIVGHHGCPRRYRCC
>lcl|1503|lcl|antiviral|lcl|subdataset_8
CDVIALLACHLNT
>lcl|1504|lcl|antiviral|lcl|subdataset_9
CDVIALLCHLNTPSF
>lcl|1505|lcl|antiviral|lcl|subdataset_5
CDVIALLCHLNTPSFNTTHYRESWY
>lcl|1506|lcl|antiviral|lcl|subdataset_1
DTRACDVIALLCHLNT
>lcl|1507|lcl|antiviral|lcl|subdataset_3
SCASRCKGHCRARRCGYYVSVLYRGRCYCKCLRC
>lcl|1508|lcl|antiviral|lcl|subdataset_4
ACYCRIPACIAGERRYGTCIYQGRLWAFCC
>lcl|1509|lcl|antiviral|lcl|subdataset_3
ALWKTLLKKVLKAAAK
>lcl|1510|lcl|antiviral|lcl|subdataset_3
ALWKTLLKKVLKAAAKAALNAVLVGANA
>lcl|1511|lcl|antiviral|lcl|subdataset_2
ALWMTLLKKVLKAAAK
>lcl|1512|lcl|antiviral|lcl|subdataset_0
ALWMTLLKKVLKAAAKAALNAVLVGANA
>lcl|1513|lcl|antiviral|lcl|subdataset_0
ARATCYCRTGRCATRESLSGVCEISGRLYRLCCR
>lcl|1514|lcl|antiviral|lcl|subdataset_3
FDASISQVNEKINQSLAFIRKSDELLHNVNAGKST
>lcl|1515|lcl|antiviral|lcl|subdataset_7
KPKQIKPPLPSV
>lcl|1516|lcl|antiviral|lcl|subdataset_9
NNLLRAIEAQQHLLQLTVWQIKQLQARILAVERYLKDQ
>lcl|1517|lcl|antiviral|lcl|subdataset_1
SVITIELSNIKENKCNGTDAKVKLIKQELDKYKNA
>lcl|1518|lcl|antiviral|lcl|subdataset_7
TSVITIELSNIKENKCNGTDAKVKLIKQELDKYKN
>lcl|1519|lcl|antiviral|lcl|subdataset_6
VITIELSNIKENKCNGTDAKVKLIKQELDKYKNAV
>lcl|1520|lcl|random-seq-non-antiviral|lcl|subdataset_9
NLFSALSLDTWVL
>lcl|1521|lcl|random-seq-non-antiviral|lcl|subdataset_3
HNGPAHWHEHFPIANGERQSPIA
>lcl|1522|lcl|random-seq-non-antiviral|lcl|subdataset_6
LLAVSLILLYLYGTRTHGLFKKL
>lcl|1523|lcl|random-seq-non-antiviral|lcl|subdataset_7
NLGPPSFPHHRATLRLSEK
>lcl|1524|lcl|random-seq-non-antiviral|lcl|subdataset_6
LLYTCLLWLLSSGLWTVQAMDPNAAYMNTSRHHRVLA
>lcl|1525|lcl|random-seq-non-antiviral|lcl|subdataset_3
DRVKWTRSSAAKRAACLVAAAYALKTLYPIIGKRLKQSGH
>lcl|1526|lcl|random-seq-non-antiviral|lcl|subdataset_2
MFVTDFRKEFYETVHNQRVLLFVASDVD
>lcl|1527|lcl|random-seq-non-antiviral|lcl|subdataset_0
NAQMSEDSHSSSVRSQN
>lcl|1528|lcl|random-seq-non-antiviral|lcl|subdataset_1
ALFLVALLAFLSLGSGCHHRLCHCSNGVFLCQDS
>lcl|1529|lcl|random-seq-non-antiviral|lcl|subdataset_6
LLVCLTVMVLMSVWQQRKSKGKLP
>lcl|1530|lcl|random-seq-non-antiviral|lcl|subdataset_3
GKVIKCKAAVLWEANKPFSLEEVEVAPPKAHEVRIKIVAT
>lcl|1531|lcl|random-seq-non-antiviral|lcl|subdataset_2
IKCRAAVLWEKNKPFSIEEVEVAPPKAYE
>lcl|1532|lcl|random-seq-non-antiviral|lcl|subdataset_8
DDREDLVYQAKLAE
>lcl|1533|lcl|random-seq-non-antiviral|lcl|subdataset_7
EHVSSSEEPINIFQEIYKQEKNMAIHPRKE
>lcl|1534|lcl|random-seq-non-antiviral|lcl|subdataset_0
VYRFFTRLGQIYQSWLDKSTPYTA
>lcl|1535|lcl|random-seq-non-antiviral|lcl|subdataset_8
PGHQLDDIPSTNVYRPPPRHEDDEAEHALLHQN
>lcl|1536|lcl|random-seq-non-antiviral|lcl|subdataset_3
GSRLPCGLAP
>lcl|1537|lcl|random-seq-non-antiviral|lcl|subdataset_1
PCDPGPQKFFSFGTKTLYQSIDAPQSKFF
>lcl|1538|lcl|random-seq-non-antiviral|lcl|subdataset_7
LLILTCLVASAVAMPKFPFRHTELFQTQRGGSSSSSS
>lcl|1539|lcl|random-seq-non-antiviral|lcl|subdataset_2
SLLLAGFIPPSQGQEKSKTDCHAGVGGTIYEYG
>lcl|1540|lcl|random-seq-non-antiviral|lcl|subdataset_7
KQRMEQYISSEESMDN
>lcl|1541|lcl|random-seq-non-antiviral|lcl|subdataset_8
FLCLLRFCFSATR
>lcl|1542|lcl|random-seq-non-antiviral|lcl|subdataset_8
SCWALLGTTFGCGVPAIHPVLSGLSRIVNGE
>lcl|1543|lcl|random-seq-non-antiviral|lcl|subdataset_9
LTADFREDGDSRKVNLGVGAYRTDEGQPWVLPV
>lcl|1544|lcl|random-seq-non-antiviral|lcl|subdataset_5
GCPVSDPFTTQRIPLDSTGY
>lcl|1545|lcl|random-seq-non-antiviral|lcl|subdataset_7
LLFLCFHLRFCKVTYTSQEDLVEKKCLAKKYTHLSCD
>lcl|1546|lcl|random-seq-non-antiviral|lcl|subdataset_9
EAEGESLESWLNK
>lcl|1547|lcl|random-seq-non-antiviral|lcl|subdataset_8
EQLSKSTRDFIEGGADDSITRDDNIAAFKRIR
>lcl|1548|lcl|random-seq-non-antiviral|lcl|subdataset_6
FLLLMSLYLLGSARGTSGQSDESSGSIDHQT
>lcl|1549|lcl|random-seq-non-antiviral|lcl|subdataset_8
DGGWGWVVLGACFVV
>lcl|1550|lcl|random-seq-non-antiviral|lcl|subdataset_7
ALTLPFLAAEIQ
>lcl|1551|lcl|random-seq-non-antiviral|lcl|subdataset_2
CGACTCGAAAARLLTTS
>lcl|1552|lcl|random-seq-non-antiviral|lcl|subdataset_7
QAQPVLVFKLTADFREDPDPRKVNLGVGAYRTDDS
>lcl|1553|lcl|random-seq-non-antiviral|lcl|subdataset_7
ASELLLASTVFCLVLWVV
>lcl|1554|lcl|random-seq-non-antiviral|lcl|subdataset_4
TRATSLGRPEEEEDELAHRCSSFMAPPVT
>lcl|1555|lcl|random-seq-non-antiviral|lcl|subdataset_3
AVAAPEGGNKENAAVKGSSKVKV
>lcl|1556|lcl|random-seq-non-antiviral|lcl|subdataset_4
KTHINIVVIGHVDSGKSTTTGHLIYKCGGIDKRTIEKF
>lcl|1557|lcl|random-seq-non-antiviral|lcl|subdataset_8
AAAGGGGGGAAGRAYSFKVVLLG
>lcl|1558|lcl|random-seq-non-antiviral|lcl|subdataset_7
GLRVFQSVKIKIGEAKNLPSYPGP
>lcl|1559|lcl|random-seq-non-antiviral|lcl|subdataset_3
MQIFWHDGAESLYPAVWLRD
>lcl|1560|lcl|random-seq-non-antiviral|lcl|subdataset_4
SQTHGIQQLLAAE
>lcl|1561|lcl|random-seq-non-antiviral|lcl|subdataset_7
DESLESTRRILGLAIESQDAGIKTIT
>lcl|1562|lcl|random-seq-non-antiviral|lcl|subdataset_1
MSMNSKQAFSMHPILHEPKYPHLHTSSE
>lcl|1563|lcl|random-seq-non-antiviral|lcl|subdataset_4
KYEDCEDRHDGTSNGTARLPQLGTVGQSPYTSAPPLS
>lcl|1564|lcl|random-seq-non-antiviral|lcl|subdataset_3
VLGDLQAAPEAQVSVQPNFQQDKFL
>lcl|1565|lcl|random-seq-non-antiviral|lcl|subdataset_4
AGKVIKCKAAVLWELKKPFSIEEVEVAPPKAHE
>lcl|1566|lcl|random-seq-non-antiviral|lcl|subdataset_5
FQNAQMSEDNHLSNTV
>lcl|1567|lcl|random-seq-non-antiviral|lcl|subdataset_5
ADIIMEKLTEKQTEVETVMSEVSGFPMPQL
>lcl|1568|lcl|random-seq-non-antiviral|lcl|subdataset_8
CFFLSLFNFCSSAIRRYYLGAVELSWNYIQSD
>lcl|1569|lcl|random-seq-non-antiviral|lcl|subdataset_1
RVDHLLSAVESELQAGSEKGDPTERELRVA
>lcl|1570|lcl|random-seq-non-antiviral|lcl|subdataset_2
SEEAEGPCQEANQEYQEPVCSPVPEPEPEPEP
>lcl|1571|lcl|random-seq-non-antiviral|lcl|subdataset_2
LAGPWLALNRARTLGTRAVLAPKG
>lcl|1572|lcl|random-seq-non-antiviral|lcl|subdataset_3
DTSVLLLLAVLLSFLLFLVRGHAKVHGHLPP
>lcl|1573|lcl|random-seq-non-antiviral|lcl|subdataset_6
LARRHLSSAPEGLKQTPLDALHRARGGRMVPFAGWSL
>lcl|1574|lcl|random-seq-non-antiviral|lcl|subdataset_2
IFILGYLLSPTLQQYQQIPPRDYENKNYFLVELNTTN
>lcl|1575|lcl|random-seq-non-antiviral|lcl|subdataset_3
SFPVNRFNIADNTPPTLDF
>lcl|1576|lcl|random-seq-non-antiviral|lcl|subdataset_1
YHGRGDGYD
>lcl|1577|lcl|random-seq-non-antiviral|lcl|subdataset_6
EAGMYPGTLRSPG
>lcl|1578|lcl|random-seq-non-antiviral|lcl|subdataset_6
MNASQVAGEEAPQSGHSVKVVLVGDGGCGKTSLMMVF
>lcl|1579|lcl|random-seq-non-antiviral|lcl|subdataset_5
RLRNPPVNAISTTLLRDIKEGLQKAGRDHTIKAIVIC
>lcl|1580|lcl|random-seq-non-antiviral|lcl|subdataset_8
PGAVRSPAQILQWQALPNTVPATSCQA
>lcl|1581|lcl|random-seq-non-antiviral|lcl|subdataset_7
QRIRSFPDFPTPGV
>lcl|1582|lcl|random-seq-non-antiviral|lcl|subdataset_6
SVTLPSICSHFNPLSLEELG
>lcl|1583|lcl|random-seq-non-antiviral|lcl|subdataset_0
SRSLKAM
>lcl|1584|lcl|random-seq-non-antiviral|lcl|subdataset_3
VIGAGVIGLSTALCIHERYHSVLQP
>lcl|1585|lcl|random-seq-non-antiviral|lcl|subdataset_6
YPGPARPSSLGLGPPTYAPPGPAPAPPQYPDFAGYTH
>lcl|1586|lcl|random-seq-non-antiviral|lcl|subdataset_6
PHKPFTIEDIEVAPPKAHEVRIKMVATGVCRSDDHA
>lcl|1587|lcl|random-seq-non-antiviral|lcl|subdataset_9
FSVGPTSPSAVVLLYSKELK
>lcl|1588|lcl|random-seq-non-antiviral|lcl|subdataset_0
IVMVGDGGVGKSAMTIQFIQSTFV
>lcl|1589|lcl|random-seq-non-antiviral|lcl|subdataset_9
EMCILIDENDNKIGADTKKNCHLNENIDKGLLHRA
>lcl|1590|lcl|random-seq-non-antiviral|lcl|subdataset_6
FVGWNALLLLFFWTRPAPGRLPSD
>lcl|1591|lcl|random-seq-non-antiviral|lcl|subdataset_7
GSVTAMTVFFPLDTA
>lcl|1592|lcl|random-seq-non-antiviral|lcl|subdataset_0
AGRGLCPHGARAKAAIP
>lcl|1593|lcl|random-seq-non-antiviral|lcl|subdataset_5
KLVYMQLWIQLGSERGCGRAWPGEHLSSW
>lcl|1594|lcl|random-seq-non-antiviral|lcl|subdataset_4
MLRKLWRRKLFSFPTKYYFLFLAFSVVTFTVLRI
>lcl|1595|lcl|random-seq-non-antiviral|lcl|subdataset_6
LWLGLALLGTLGVLQTPAQASLQPN
>lcl|1596|lcl|random-seq-non-antiviral|lcl|subdataset_6
DSHKSTTSETAPQPGSAVQGAHIS
>lcl|1597|lcl|random-seq-non-antiviral|lcl|subdataset_8
SRCWFLAWNPAGTLLASCGGDRRIRIWG
>lcl|1598|lcl|random-seq-non-antiviral|lcl|subdataset_8
DHLLSAVENELQ
>lcl|1599|lcl|random-seq-non-antiviral|lcl|subdataset_9
STGCVIAGRLANVDENLKVLLIENGENNLN
>lcl|1600|lcl|random-seq-non-antiviral|lcl|subdataset_3
IELFNAFPSLLRHFPGSHNTIFKNMTEQRK
>lcl|1601|lcl|random-seq-non-antiviral|lcl|subdataset_7
AQKDLWDAIVIGA
>lcl|1602|lcl|random-seq-non-antiviral|lcl|subdataset_3
RDIVNLKKSEFWNKGGPAWQKI
>lcl|1603|lcl|random-seq-non-antiviral|lcl|subdataset_4
RSVLVKGCQPLLSAPREGPGHPRVPTGEGAGMSS
>lcl|1604|lcl|random-seq-non-antiviral|lcl|subdataset_6
IGVFKNIEYMCSRTSSKTWGKDA
>lcl|1605|lcl|random-seq-non-antiviral|lcl|subdataset_7
YITLCFWWAFSTSALVSSQQIPLK
>lcl|1606|lcl|random-seq-non-antiviral|lcl|subdataset_0
RRSPSPTPTPGPSRRGPSLGASSHQHSRRRQGWLKEIR
>lcl|1607|lcl|random-seq-non-antiviral|lcl|subdataset_6
AAAAAAAAAGETS
>lcl|1608|lcl|random-seq-non-antiviral|lcl|subdataset_5
ALARELEELNVPGEIVESL
>lcl|1609|lcl|random-seq-non-antiviral|lcl|subdataset_6
IIMLDVDPRRPAPQLTSRPYFSPH
>lcl|1610|lcl|random-seq-non-antiviral|lcl|subdataset_2
HNNYKKNDELEFVRTGYGKDMVK
>lcl|1611|lcl|random-seq-non-antiviral|lcl|subdataset_7
VEKTLTALPGLFLQNQPG
>lcl|1612|lcl|random-seq-non-antiviral|lcl|subdataset_2
LSAASHRIPLSDGNSIPIIGLGTYSEPKSTPKGACATSV
>lcl|1613|lcl|random-seq-non-antiviral|lcl|subdataset_9
FTFGKTKFAENIPSKFWF
>lcl|1614|lcl|random-seq-non-antiviral|lcl|subdataset_8
AYQRALAAHPWKVQVLTAGSLMGLGDIISQ
>lcl|1615|lcl|random-seq-non-antiviral|lcl|subdataset_0
LVAVALARPKHPINHRGLSPEV
>lcl|1616|lcl|random-seq-non-antiviral|lcl|subdataset_6
LPGGGASLGAAREHVQAVTRNYITHPRITYRT
>lcl|1617|lcl|random-seq-non-antiviral|lcl|subdataset_9
ALSQYTSLSTELVLATAIFCIVFWVARALRTQVPKGLK
>lcl|1618|lcl|random-seq-non-antiviral|lcl|subdataset_9
ILTCLVAVAL
>lcl|1619|lcl|random-seq-non-antiviral|lcl|subdataset_0
RNSYRKSPSRRNR
>lcl|1620|lcl|random-seq-non-antiviral|lcl|subdataset_1
LLLALTTGFLIFLVSQSQPKTHGH
>lcl|1621|lcl|random-seq-non-antiviral|lcl|subdataset_6
PPAGLLSDEDVVDSPILESTAADLRSVVRKDLLSDC
>lcl|1622|lcl|random-seq-non-antiviral|lcl|subdataset_2
PTVAPGEV
>lcl|1623|lcl|random-seq-non-antiviral|lcl|subdataset_7
IQLLFYVNGQKVVEKNVDPEMMLL
>lcl|1624|lcl|random-seq-non-antiviral|lcl|subdataset_2
MDIEAYFERIGYNNPVYTLDLATLTEVLQH
>lcl|1625|lcl|random-seq-non-antiviral|lcl|subdataset_0
FGRYAFTVRALSSLPDKKKEFLHNGP
>lcl|1626|lcl|random-seq-non-antiviral|lcl|subdataset_4
TILVPTLSE
>lcl|1627|lcl|random-seq-non-antiviral|lcl|subdataset_6
LLLGMRRRQTGEPPLENGIIPYLGCALQFGANPLEFL
>lcl|1628|lcl|random-seq-non-antiviral|lcl|subdataset_5
VGRVAAAPASGALRRLTPSASLPPAQLLLRAAPTAVH
>lcl|1629|lcl|random-seq-non-antiviral|lcl|subdataset_3
RNLRSIQMPRARTFS
>lcl|1630|lcl|random-seq-non-antiviral|lcl|subdataset_7
AVEFLLDQSIADSPLAKKVEFLESKGLTQ
>lcl|1631|lcl|random-seq-non-antiviral|lcl|subdataset_5
RPVPHRSKVCRCLFGPVDSEQLRRD
>lcl|1632|lcl|random-seq-non-antiviral|lcl|subdataset_5
LFKELHEGLADKS
>lcl|1633|lcl|random-seq-non-antiviral|lcl|subdataset_6
MTRRTTINPDSVVLNPQKFIQ
>lcl|1634|lcl|random-seq-non-antiviral|lcl|subdataset_4
TALCIHELYHSALQPLDMTIYADRFTP
>lcl|1635|lcl|random-seq-non-antiviral|lcl|subdataset_6
LDAITSKNPDDVVITAAYRTA
>lcl|1636|lcl|random-seq-non-antiviral|lcl|subdataset_4
DEVSKYEKLAKIGQGTFGEVFKAR
>lcl|1637|lcl|random-seq-non-antiviral|lcl|subdataset_1
PEYDYLFKLLLIGDSGVGK
>lcl|1638|lcl|random-seq-non-antiviral|lcl|subdataset_7
IFSLYLMLDRGHLDYPRGP
>lcl|1639|lcl|random-seq-non-antiviral|lcl|subdataset_0
ASDSEEEVCDERTSLMSAESPTPR
>lcl|1640|lcl|random-seq-non-antiviral|lcl|subdataset_8
NDEVEFVRTGYGKDMV
>lcl|1641|lcl|random-seq-non-antiviral|lcl|subdataset_0
DGSGEQPRGGGPTSSEQIMKTGA
>lcl|1642|lcl|random-seq-non-antiviral|lcl|subdataset_5
CVPADINKEEEFVEEFNRLKTFANFPSG
>lcl|1643|lcl|random-seq-non-antiviral|lcl|subdataset_3
NLTETHNFSSTNLD
>lcl|1644|lcl|random-seq-non-antiviral|lcl|subdataset_1
ACGCPLYWKGPLFYGAGGERTGSVS
>lcl|1645|lcl|random-seq-non-antiviral|lcl|subdataset_0
SDNPFNASLLDEDSNREREILDATAEAL
>lcl|1646|lcl|random-seq-non-antiviral|lcl|subdataset_0
ERVFAAEALLKRRIRKGRMEYLVKWK
>lcl|1647|lcl|random-seq-non-antiviral|lcl|subdataset_3
NVGHPQSSPQGPLTEQ
>lcl|1648|lcl|random-seq-non-antiviral|lcl|subdataset_3
EPIVKSFHFVCLMIIIVGTRIQFSDGNEFA
>lcl|1649|lcl|random-seq-non-antiviral|lcl|subdataset_0
AWGLRLGRGVG
>lcl|1650|lcl|random-seq-non-antiviral|lcl|subdataset_9
FTCLLAVALAKNGIEQRSASEEI
>lcl|1651|lcl|random-seq-non-antiviral|lcl|subdataset_2
NRLGSPQRDGPYSPSAQPQY
>lcl|1652|lcl|random-seq-non-antiviral|lcl|subdataset_3
HLDKQQVQLLAEMCILI
>lcl|1653|lcl|random-seq-non-antiviral|lcl|subdataset_2
SPPDRLSVFAESAHLPLSRPFYLDPMVTVHLCPETPVPA
>lcl|1654|lcl|random-seq-non-antiviral|lcl|subdataset_7
GSEEEDMDALLNNS
>lcl|1655|lcl|random-seq-non-antiviral|lcl|subdataset_1
LGRPSAGAVVAHPTSGTISSASFHPQQFQYTLD
>lcl|1656|lcl|random-seq-non-antiviral|lcl|subdataset_9
LLLLSLWKQSYGGGKLPPGPTPFPILGNILQIGI
>lcl|1657|lcl|random-seq-non-antiviral|lcl|subdataset_3
LLLVSAVFCLVFWAVRASR
>lcl|1658|lcl|random-seq-non-antiviral|lcl|subdataset_7
KWNGWGDTRKFLHQLKPSGT
>lcl|1659|lcl|random-seq-non-antiviral|lcl|subdataset_4
DSEGLTTQWREEDEEEA
>lcl|1660|lcl|random-seq-non-antiviral|lcl|subdataset_5
AVIGAGVIGLSTALCIHERYHPTQPLHMKIYADRFTPFTT
>lcl|1661|lcl|random-seq-non-antiviral|lcl|subdataset_2
MMSFLPYFSAETWTLLALLITLIVVYGYWPYGVFT
>lcl|1662|lcl|random-seq-non-antiviral|lcl|subdataset_9
SPVFSMRTMHANLAHRGIF
>lcl|1663|lcl|random-seq-non-antiviral|lcl|subdataset_9
IFIVFSVFNFGGDPSFQRLNISDPLRLTQVCTSFI
>lcl|1664|lcl|random-seq-non-antiviral|lcl|subdataset_1
AGSVRMRDLRNPH
>lcl|1665|lcl|random-seq-non-antiviral|lcl|subdataset_2
IPAASGPFPPNREILSGSRAP
>lcl|1666|lcl|random-seq-non-antiviral|lcl|subdataset_4
SKGTSHEAGIVCRITKPALLVLNHET
>lcl|1667|lcl|random-seq-non-antiviral|lcl|subdataset_1
FHNQKQVTRGFAGGVKTVTLIPGDGIGPEISA
>lcl|1668|lcl|random-seq-non-antiviral|lcl|subdataset_9
TLKDITRRLKSIKNIQKITKSMKMVAAAKYARAE
>lcl|1669|lcl|random-seq-non-antiviral|lcl|subdataset_0
LLSLWRQSS
>lcl|1670|lcl|random-seq-non-antiviral|lcl|subdataset_4
ELVFFVNGKKVVEKNADPETTLLAYLRRKLGLRGTKLGC
>lcl|1671|lcl|random-seq-non-antiviral|lcl|subdataset_9
AFTVSSETGSISSEESVEHINEKL
>lcl|1672|lcl|random-seq-non-antiviral|lcl|subdataset_6
VVVLTCLSVMIIMSVWRQRRLLRKMPPGPTPLPFIGN
>lcl|1673|lcl|random-seq-non-antiviral|lcl|subdataset_6
ASELLFYVNGRKVIEKNVDPETML
>lcl|1674|lcl|random-seq-non-antiviral|lcl|subdataset_3
ENGPDQWSKLYP
>lcl|1675|lcl|random-seq-non-antiviral|lcl|subdataset_1
SMSATEFLLASVIFCLVFWVIRASRPQVPKGLKNPPGPWG
>lcl|1676|lcl|random-seq-non-antiviral|lcl|subdataset_9
KSLEECLEKHLPLPDLQEVKRVLYGKELRKLDLPREAFE
>lcl|1677|lcl|random-seq-non-antiviral|lcl|subdataset_3
SNGSAECTGEGGSKEVVGTFKAKDLIVTPATIL
>lcl|1678|lcl|random-seq-non-antiviral|lcl|subdataset_1
IPPSAKYGGILTVTMSPGDG
>lcl|1679|lcl|random-seq-non-antiviral|lcl|subdataset_4
ASVVILMVTVLKL
>lcl|1680|lcl|random-seq-non-antiviral|lcl|subdataset_9
LALTLPFLGAQEQ
>lcl|1681|lcl|random-seq-non-antiviral|lcl|subdataset_1
ALLASALCTFVLPLLLFLAAIKLWDLYCVSG
>lcl|1682|lcl|random-seq-non-antiviral|lcl|subdataset_9
WTVQAMDPNAAYVNMSNHHRG
>lcl|1683|lcl|random-seq-non-antiviral|lcl|subdataset_0
LFSLWRQSCRRRKLPPGPTPLPII
>lcl|1684|lcl|random-seq-non-antiviral|lcl|subdataset_5
QTQTCEAEKCEMV
>lcl|1685|lcl|random-seq-non-antiviral|lcl|subdataset_8
RTPSDVKELVLDNCRSNEGKIEGLTDEFEELEFLSTINV
>lcl|1686|lcl|random-seq-non-antiviral|lcl|subdataset_6
VSNGSPSLERMDARQAEHPKPSAC
>lcl|1687|lcl|random-seq-non-antiviral|lcl|subdataset_5
VTQADVGSALANLKIPGVGS
>lcl|1688|lcl|random-seq-non-antiviral|lcl|subdataset_1
SALVKACPPILSTVGEGWGHHRVGTGEGAGISTKTPRP
>lcl|1689|lcl|random-seq-non-antiviral|lcl|subdataset_8
VARTGSCPLSAL
>lcl|1690|lcl|random-seq-non-antiviral|lcl|subdataset_5
QNERTYEVPDQPEENESPHYDDVHEY
>lcl|1691|lcl|random-seq-non-antiviral|lcl|subdataset_0
FVQTRAASIISDRDVEVDISLTR
>lcl|1692|lcl|random-seq-non-antiviral|lcl|subdataset_6
PAVSLAVCALLFLLWVRLKGLEFVLIHQRWVFVCLFLLP
>lcl|1693|lcl|random-seq-non-antiviral|lcl|subdataset_7
RTASRASAWVGNP
>lcl|1694|lcl|random-seq-non-antiviral|lcl|subdataset_1
YCESPAAAMDAYYSPVSQSREGSSP
>lcl|1695|lcl|random-seq-non-antiviral|lcl|subdataset_6
NAGGWFSSWFFSNTANEDQDDMLPSTSAAAGETNYARN
>lcl|1696|lcl|random-seq-non-antiviral|lcl|subdataset_5
RCGGGARACRRACRCWLSGY
>lcl|1697|lcl|random-seq-non-antiviral|lcl|subdataset_7
KLDFLGEGQFATVYKARDKNT
>lcl|1698|lcl|random-seq-non-antiviral|lcl|subdataset_2
LVEMVQALYEAPAYHLILEG
>lcl|1699|lcl|random-seq-non-antiviral|lcl|subdataset_6
GRRMDVTSSSASVRAFLQRGHTE
>lcl|1700|lcl|random-seq-non-antiviral|lcl|subdataset_2
HLGRPSALQIVAHPVSGPASPANFCPEQFQYTLDNNVLSL
>lcl|1701|lcl|random-seq-non-antiviral|lcl|subdataset_8
VLGHLAGRPESSSALQAAPCSATFPQASAS
>lcl|1702|lcl|random-seq-non-antiviral|lcl|subdataset_4
LRNLFRRRLFSCPTKYYFMLLVLSLITFSVLR
>lcl|1703|lcl|random-seq-non-antiviral|lcl|subdataset_9
SRFSVGSASPSSVLLYAKDL
>lcl|1704|lcl|random-seq-non-antiviral|lcl|subdataset_8
CPRLSLRPQVPAVRRLGTGSLLLSARKFTDKHE
>lcl|1705|lcl|random-seq-non-antiviral|lcl|subdataset_7
LFLAAVRLWDLYCASGRDPSCPLP
>lcl|1706|lcl|random-seq-non-antiviral|lcl|subdataset_7
ALPACGLPSARHNSSMPVVRQALSPDNSSTVQNF
>lcl|1707|lcl|random-seq-non-antiviral|lcl|subdataset_6
LALVCLLLTLSSRDKGKL
>lcl|1708|lcl|random-seq-non-antiviral|lcl|subdataset_9
ASGLLLAALLACLTVMILLSV
>lcl|1709|lcl|random-seq-non-antiviral|lcl|subdataset_4
FREVLHCLKMRSKYAVLLVFVVGLVIIEKENNFISRVSD
>lcl|1710|lcl|random-seq-non-antiviral|lcl|subdataset_5
HAQKQLSKTSWDFIEGEADDGITYSENIAAFKRIRLR
>lcl|1711|lcl|random-seq-non-antiviral|lcl|subdataset_3
AVLVLVFILSSLVFLSLWRQSSERRKLPPGPTPLPII
>lcl|1712|lcl|random-seq-non-antiviral|lcl|subdataset_1
EPSYELQNAHSGLFHSSNEELTNRNQRYTNQNAS
>lcl|1713|lcl|random-seq-non-antiviral|lcl|subdataset_4
IPQHRQWTELNSAHLPDKPSSMEQPTGESHGPLDSLRA
>lcl|1714|lcl|random-seq-non-antiviral|lcl|subdataset_7
ALGEVEDEGLLASLFRDR
>lcl|1715|lcl|random-seq-non-antiviral|lcl|subdataset_3
SGKDNGCGIPQHQQWTELNS
>lcl|1716|lcl|random-seq-non-antiviral|lcl|subdataset_7
FLVEQMWAPLWSRSMRPGRWCSQRSCAWQTSNN
>lcl|1717|lcl|random-seq-non-antiviral|lcl|subdataset_9
QQLSSLSTQQTTLLLLF
>lcl|1718|lcl|random-seq-non-antiviral|lcl|subdataset_9
MSMLHLLAGIHSAPLASASVCS
>lcl|1719|lcl|random-seq-non-antiviral|lcl|subdataset_6
PSETAVPPPHPIPPDGGWGWVVV
>lcl|1720|lcl|random-seq-non-antiviral|lcl|subdataset_5
LMARGHPKAYGHLPPGPRPLP
>lcl|1721|lcl|random-seq-non-antiviral|lcl|subdataset_0
ARNDLASLQQQAAAEAEDIRRWWSQPRWAGTKRVYTAE
>lcl|1722|lcl|random-seq-non-antiviral|lcl|subdataset_7
RNRTPSDVKELVLDNCRS
>lcl|1723|lcl|random-seq-non-antiviral|lcl|subdataset_5
DEDEKKSRGSKLG
>lcl|1724|lcl|random-seq-non-antiviral|lcl|subdataset_2
SKVARSLAKYHPRVNHHRHC
>lcl|1725|lcl|random-seq-non-antiviral|lcl|subdataset_7
HFLLVVNILAVTLPFLAADIQNQEQTTCRE
>lcl|1726|lcl|random-seq-non-antiviral|lcl|subdataset_3
VHGMHPKETTRQLSLAVKDGL
>lcl|1727|lcl|random-seq-non-antiviral|lcl|subdataset_5
MSDVYLRSRTAMERLASSDT
>lcl|1728|lcl|random-seq-non-antiviral|lcl|subdataset_4
RTACTQEADDGKC
>lcl|1729|lcl|random-seq-non-antiviral|lcl|subdataset_5
RAAQKADVLTTGA
>lcl|1730|lcl|random-seq-non-antiviral|lcl|subdataset_4
KHPIKHQGLPQE
>lcl|1731|lcl|random-seq-non-antiviral|lcl|subdataset_9
SAGCKVITSWDQMCIEKEANKTYNC
>lcl|1732|lcl|random-seq-non-antiviral|lcl|subdataset_4
SEVSASAIVPCLSPPGSLVFEDFANLTPFVK
>lcl|1733|lcl|random-seq-non-antiviral|lcl|subdataset_8
LHSSSSFSSQAVMMTKPMQEHKKEY
>lcl|1734|lcl|random-seq-non-antiviral|lcl|subdataset_0
IAWEAGKPLCIEEVEVAPP
>lcl|1735|lcl|random-seq-non-antiviral|lcl|subdataset_8
EFGVLLLLTLTVG
>lcl|1736|lcl|random-seq-non-antiviral|lcl|subdataset_3
AVRSGNAAASSTP
>lcl|1737|lcl|random-seq-non-antiviral|lcl|subdataset_1
AKNIKKGPAPFYPLEDGTAGEQLHKAMKRYALVPGTIA
>lcl|1738|lcl|random-seq-non-antiviral|lcl|subdataset_3
STEGVPLSETNNRSHATPSAQYCQMTVEETCS
>lcl|1739|lcl|random-seq-non-antiviral|lcl|subdataset_6
YPAGSLLRQSPQPRHTFYAGPRLSASA
>lcl|1740|lcl|random-seq-non-antiviral|lcl|subdataset_7
ILSVFKTAKTGVLNAAAHRYRGFSKAGVRLMSVKAQTAN
>lcl|1741|lcl|random-seq-non-antiviral|lcl|subdataset_8
NLRKFKSKLGDRRQEPRVTKSAIEKL
>lcl|1742|lcl|random-seq-non-antiviral|lcl|subdataset_3
RKLESGGGGEGGEGTEEEDGAEREAALERPRR
>lcl|1743|lcl|random-seq-non-antiviral|lcl|subdataset_7
KITELNPHLMCVLCGGYFIDATTII
>lcl|1744|lcl|random-seq-non-antiviral|lcl|subdataset_7
EIKKPLSIEQIEVAPPKAHEVRIK
>lcl|1745|lcl|random-seq-non-antiviral|lcl|subdataset_7
MWNALQDRDSAEV
>lcl|1746|lcl|random-seq-non-antiviral|lcl|subdataset_0
PPGRGQEKSKTDCHGGMSGTIYEY
>lcl|1747|lcl|random-seq-non-antiviral|lcl|subdataset_1
GAPWPAEPAPFYEPGR
>lcl|1748|lcl|random-seq-non-antiviral|lcl|subdataset_4
LLFLSLWRPSSGRGKLPPGPTPLPI
>lcl|1749|lcl|random-seq-non-antiviral|lcl|subdataset_3
LGAGPAPLLQ
>lcl|1750|lcl|random-seq-non-antiviral|lcl|subdataset_6
SLETWVLLAASLVLLYLYGTSTHGLFK
>lcl|1751|lcl|random-seq-non-antiviral|lcl|subdataset_3
ILKEQRQKGSASTLSSNGILDLKPVSEDNFYKWTAKL
>lcl|1752|lcl|random-seq-non-antiviral|lcl|subdataset_4
AFAARTVVKPLGFL
>lcl|1753|lcl|random-seq-non-antiviral|lcl|subdataset_9
MRRTGAPAQADSRGRGRARGGCPGGEATLSQPP
>lcl|1754|lcl|random-seq-non-antiviral|lcl|subdataset_5
LPPDGGWGWVVVCASFISIGFSYAFPKAVTVFFKDIQ
>lcl|1755|lcl|random-seq-non-antiviral|lcl|subdataset_7
IVAMGMILMAGICPAVLCFPDGTKEMDIVFHEHQDNG
>lcl|1756|lcl|random-seq-non-antiviral|lcl|subdataset_8
RSSFYSQPSQSPTQPTYGRDDAEDQQQSLLRRSLASP
>lcl|1757|lcl|random-seq-non-antiviral|lcl|subdataset_8
VSALSSTRLPGSFSGFLQAAALLGLL
>lcl|1758|lcl|random-seq-non-antiviral|lcl|subdataset_5
IAWEAGKPLSIEE
>lcl|1759|lcl|random-seq-non-antiviral|lcl|subdataset_6
DNVKFLKVKKDPQNPKKQEVMEATVTCLLEGGF
>lcl|1760|lcl|random-seq-non-antiviral|lcl|subdataset_8
VKLLKKDPGNEVKLRLYALYKQATEGT
>lcl|1761|lcl|random-seq-non-antiviral|lcl|subdataset_5
WEVGNYKRTVKRIDDGHRLC
>lcl|1762|lcl|random-seq-non-antiviral|lcl|subdataset_5
AASRLRVESELGSLPKRALAQYLLL
>lcl|1763|lcl|random-seq-non-antiviral|lcl|subdataset_7
SFEHMVQGSNINLGNIVTFTQFVSVTLIQLPNAL
>lcl|1764|lcl|random-seq-non-antiviral|lcl|subdataset_4
SCLLSLLLAGFVSQSRGQ
>lcl|1765|lcl|random-seq-non-antiviral|lcl|subdataset_4
SPCSVKHSPTRETL
>lcl|1766|lcl|random-seq-non-antiviral|lcl|subdataset_4
PSVYGFPAFTSATEL
>lcl|1767|lcl|random-seq-non-antiviral|lcl|subdataset_3
QRGLFPAILNLASNAHISTNATCGEKGPEMFCKLVEH
>lcl|1768|lcl|random-seq-non-antiviral|lcl|subdataset_1
SDTGSKAPPTFKVSLMDQSVREGQDVIMSIRVQGEPKPV
>lcl|1769|lcl|random-seq-non-antiviral|lcl|subdataset_3
FRLQAFPPALCRPLSCAQEVLRR
>lcl|1770|lcl|random-seq-non-antiviral|lcl|subdataset_5
GPKQPLSIEEIEVAPPKRHEVRVKIVA
>lcl|1771|lcl|random-seq-non-antiviral|lcl|subdataset_1
RLSASPGWEDGQGARVREKPPWRVLFFGNDQFARETL
>lcl|1772|lcl|random-seq-non-antiviral|lcl|subdataset_8
PVLSRPRPWRGNTLKRTA
>lcl|1773|lcl|random-seq-non-antiviral|lcl|subdataset_2
TPTSPSSPGLSPVPPPDKVDGFSRRSLRRARPRR
>lcl|1774|lcl|random-seq-non-antiviral|lcl|subdataset_3
DTARIAVVGAGVVGLSTAVCISKLVPRCSVTII
>lcl|1775|lcl|random-seq-non-antiviral|lcl|subdataset_3
LQVIIIGSRGVGKTSLMERFTDDTFCEACKS
>lcl|1776|lcl|random-seq-non-antiviral|lcl|subdataset_7
TALARHKFHLGHLKLTQEQPESS
>lcl|1777|lcl|random-seq-non-antiviral|lcl|subdataset_4
SNFHSREKCLTGLVLVTLCFLCFGGIFLLPDNFGSDR
>lcl|1778|lcl|random-seq-non-antiviral|lcl|subdataset_9
PVVTKLLKFLDSSASREK
>lcl|1779|lcl|random-seq-non-antiviral|lcl|subdataset_8
EQGFPLDLGASFTEDAPR
>lcl|1780|lcl|random-seq-non-antiviral|lcl|subdataset_9
ASRLRAEAGLGALP
>lcl|1781|lcl|random-seq-non-antiviral|lcl|subdataset_4
RRGFPRLAETLQHPMCPLPLVASAGHHRHHRLLLL
>lcl|1782|lcl|random-seq-non-antiviral|lcl|subdataset_1
FLVSSCSPLENDDLFLVQVEPEVDPVVAAEAIGAKYV
>lcl|1783|lcl|random-seq-non-antiviral|lcl|subdataset_3
FLSPVWQGPGLATGNGAGISSTN
>lcl|1784|lcl|random-seq-non-antiviral|lcl|subdataset_4
AGKPLSIEEVEVAPPKAHEVRVQIIAASV
>lcl|1785|lcl|random-seq-non-antiviral|lcl|subdataset_3
SDSRDPASDQMKQWKEQRASQRPDVLTTGGGNPIGDKLNI
>lcl|1786|lcl|random-seq-non-antiviral|lcl|subdataset_5
LAKHEMDQGSSSEESINVSQQKFKQVKKVAIHP
>lcl|1787|lcl|random-seq-non-antiviral|lcl|subdataset_2
LSSLLLLSLWRQSFGRGKLPPGPTPL
>lcl|1788|lcl|random-seq-non-antiviral|lcl|subdataset_4
RRMDAPASAAAVRAFLERGHTELDTAFMYSDGQ
>lcl|1789|lcl|random-seq-non-antiviral|lcl|subdataset_0
TVDTASAVRTPYDKARVFADLSPQEIKAVHSFLMNREEL
>lcl|1790|lcl|random-seq-non-antiviral|lcl|subdataset_8
KEPLEFHAKRPWRPEEAVEDPDEED
>lcl|1791|lcl|random-seq-non-antiviral|lcl|subdataset_2
GCSVGAEADRELEELLESA
>lcl|1792|lcl|random-seq-non-antiviral|lcl|subdataset_4
GEQSVGKTSLITRFMYDSFDNTYQATIGIDF
>lcl|1793|lcl|random-seq-non-antiviral|lcl|subdataset_0
ERYDDMAACMKSVTEQGAELSNEER
>lcl|1794|lcl|random-seq-non-antiviral|lcl|subdataset_0
ELYTKYARVWIPDPEEVWKSAELLKD
>lcl|1795|lcl|random-seq-non-antiviral|lcl|subdataset_8
MTISLIWGIAMVVCCCIWVIFDRRRRKAGEPPL
>lcl|1796|lcl|random-seq-non-antiviral|lcl|subdataset_4
TEMSFLSSEVLVG
>lcl|1797|lcl|random-seq-non-antiviral|lcl|subdataset_2
LMILPLIGSVSVSETLVAMITVCMI
>lcl|1798|lcl|random-seq-non-antiviral|lcl|subdataset_7
ELFSPIAIAVLGSCVL
>lcl|1799|lcl|random-seq-non-antiviral|lcl|subdataset_1
MFATPLRQPTNASGARPAVSMDGQETPFQYEITD
>lcl|1800|lcl|random-seq-non-antiviral|lcl|subdataset_0
SRLLHGQIPCVLTRSVHSVAIVGAPF
>lcl|1801|lcl|random-seq-non-antiviral|lcl|subdataset_9
LLWRKVAGATVGPGPVPA
>lcl|1802|lcl|random-seq-non-antiviral|lcl|subdataset_4
DSPDPMNGASSNALIAKMNSAKLLYQHY
>lcl|1803|lcl|random-seq-non-antiviral|lcl|subdataset_7
VIVTERVLLLVAP
>lcl|1804|lcl|random-seq-non-antiviral|lcl|subdataset_7
NNQEVIDAISQAISQTPGCVL
>lcl|1805|lcl|random-seq-non-antiviral|lcl|subdataset_7
PPDAGEDSKSENGENAPIYCICRKPDI
>lcl|1806|lcl|random-seq-non-antiviral|lcl|subdataset_5
KKVVEKNADPETTLLVYLRRKLGLCGTKLGCGEG
>lcl|1807|lcl|random-seq-non-antiviral|lcl|subdataset_2
CSRLLPSLAQEEG
>lcl|1808|lcl|random-seq-non-antiviral|lcl|subdataset_0
KPPCRGCSSYLME
>lcl|1809|lcl|random-seq-non-antiviral|lcl|subdataset_4
PHLSSSKNTPASGQPQEDLV
>lcl|1810|lcl|random-seq-non-antiviral|lcl|subdataset_7
KNDFAALQAKLDADAAEIEKWWSDSR
>lcl|1811|lcl|random-seq-non-antiviral|lcl|subdataset_1
LVNLCCPYFFQDIG
>lcl|1812|lcl|random-seq-non-antiviral|lcl|subdataset_1
VDREQLVQKARLAEQAERYDD
>lcl|1813|lcl|random-seq-non-antiviral|lcl|subdataset_6
RPLRRVVLFYQGKLCSMAGNFWQSSHYLQW
>lcl|1814|lcl|random-seq-non-antiviral|lcl|subdataset_7
GAAGERKLCLLSLLLIGA
>lcl|1815|lcl|random-seq-non-antiviral|lcl|subdataset_1
GERKNNNKRWYFTREQLENSPSRRFGVDPDKE
>lcl|1816|lcl|random-seq-non-antiviral|lcl|subdataset_9
SRISNRLSSSATRT
>lcl|1817|lcl|random-seq-non-antiviral|lcl|subdataset_0
MFRKLLKMWILLRPTHWLILIALCAVTCAGYWLLWSE
>lcl|1818|lcl|random-seq-non-antiviral|lcl|subdataset_2
YETSRKTSYIFQQPQHGPWQTRMRKISNHGSLRV
>lcl|1819|lcl|random-seq-non-antiviral|lcl|subdataset_2
HLRGPADSGWMPQAAPCLSGAPQAS
>lcl|1820|lcl|random-seq-non-antiviral|lcl|subdataset_9
TSSSDAQQSLQSFW
>lcl|1821|lcl|random-seq-non-antiviral|lcl|subdataset_4
NNPNNSNSHLRPHAYNNSRRDDSD
>lcl|1822|lcl|random-seq-non-antiviral|lcl|subdataset_1
VVILASLSVMFLVSLWQQKIRERLPPGPTPLPFIGNY
>lcl|1823|lcl|random-seq-non-antiviral|lcl|subdataset_3
LQSNSSQEKTLKERFSEIYPIHAQDVRQFVKEHGKTKISD
>lcl|1824|lcl|random-seq-non-antiviral|lcl|subdataset_1
ICLSCLISFFLWNQNRAKGKLPPG
>lcl|1825|lcl|random-seq-non-antiviral|lcl|subdataset_8
VVMNSLRVILQAS
>lcl|1826|lcl|random-seq-non-antiviral|lcl|subdataset_6
TFISATELLLASAVFCLVFWVAGASKPRVPK
>lcl|1827|lcl|random-seq-non-antiviral|lcl|subdataset_9
KNKKPTLILKIHVIQAENIEALKTFNC
>lcl|1828|lcl|random-seq-non-antiviral|lcl|subdataset_9
ARPRLDLQLVQRFVRIQKVF
>lcl|1829|lcl|random-seq-non-antiviral|lcl|subdataset_9
MLAKGLSLRSVLAKGCQPFLSPTWQSSVLATGGGANIS
>lcl|1830|lcl|random-seq-non-antiviral|lcl|subdataset_3
DWSTYYGEPECYTSV
>lcl|1831|lcl|random-seq-non-antiviral|lcl|subdataset_8
AAGLPGAALPLRKRPLRAPSPEPAAPRGAAGLVV
>lcl|1832|lcl|random-seq-non-antiviral|lcl|subdataset_6
PPMPSAPPVHPPP
>lcl|1833|lcl|random-seq-non-antiviral|lcl|subdataset_7
MLPRLICINDYEQHAKSVLPKSIYDYYRSGANDEE
>lcl|1834|lcl|random-seq-non-antiviral|lcl|subdataset_7
LDSYDKFLVRNAASIGSIESTLRTVSYVLPGRFNDVE
>lcl|1835|lcl|random-seq-non-antiviral|lcl|subdataset_4
SCPIDKRRPLIAFLRRLRD
>lcl|1836|lcl|random-seq-non-antiviral|lcl|subdataset_9
RLGLWASGLILILGFLKLLRLLLRRQRLARAMD
>lcl|1837|lcl|random-seq-non-antiviral|lcl|subdataset_6
FSPQRDRFQAEGS
>lcl|1838|lcl|random-seq-non-antiviral|lcl|subdataset_4
GTLWALVFLGILVGMVVPSPAGTRANNTLLDSRG
>lcl|1839|lcl|random-seq-non-antiviral|lcl|subdataset_9
MNRLLQKGTSLVPSWRTR
>lcl|1840|lcl|random-seq-non-antiviral|lcl|subdataset_9
DLVKKVEPFSGTKSDVYKHF
>lcl|1841|lcl|random-seq-non-antiviral|lcl|subdataset_0
MTTSLIWGIAIAACCCLWLILGIRRRQT
>lcl|1842|lcl|random-seq-non-antiviral|lcl|subdataset_9
CVDYFAADVLMAISSGAVVHR
>lcl|1843|lcl|random-seq-non-antiviral|lcl|subdataset_1
ATLANGMSLQPPLEEVS
>lcl|1844|lcl|random-seq-non-antiviral|lcl|subdataset_3
GYGNYGYANSGYN
>lcl|1845|lcl|random-seq-non-antiviral|lcl|subdataset_3
VFAVESIEKKRIR
>lcl|1846|lcl|random-seq-non-antiviral|lcl|subdataset_4
KPGAPFSIEEVEVAPPKAKEVRI
>lcl|1847|lcl|random-seq-non-antiviral|lcl|subdataset_1
PLTATNSGLAVNN
>lcl|1848|lcl|random-seq-non-antiviral|lcl|subdataset_2
SFFLVVTILALTLPFLGAEVQN
>lcl|1849|lcl|random-seq-non-antiviral|lcl|subdataset_3
VRACHKVCRCLLSGFGGRVDAGQPELLTER
>lcl|1850|lcl|random-seq-non-antiviral|lcl|subdataset_2
LPFIGSVSVSESLVAMITMCLAYLILKFFRTEIPEGLR
>lcl|1851|lcl|random-seq-non-antiviral|lcl|subdataset_8
ATSLVLLYLYGTYSHGLFKKLGIPG
>lcl|1852|lcl|random-seq-non-antiviral|lcl|subdataset_1
TAGILLLLLLGTLEGS
>lcl|1853|lcl|random-seq-non-antiviral|lcl|subdataset_2
MEPSILLLLALLVGFLLLLVRGH
>lcl|1854|lcl|random-seq-non-antiviral|lcl|subdataset_0
MKNCFQLLCNLKVPAAGFKNTVKS
>lcl|1855|lcl|random-seq-non-antiviral|lcl|subdataset_6
SVIHTQAHASGLQQVPQLVPAGPGGGGKAVAPSKQSK
>lcl|1856|lcl|random-seq-non-antiviral|lcl|subdataset_7
NYSDVREDRVVTNSTGNPIN
>lcl|1857|lcl|random-seq-non-antiviral|lcl|subdataset_9
VILASLSVMLLVSLWQQKIR
>lcl|1858|lcl|random-seq-non-antiviral|lcl|subdataset_7
KPLGLLKPSSLMKVSGRFKAHQDA
>lcl|1859|lcl|random-seq-non-antiviral|lcl|subdataset_4
FAGERGSEEVAETFRAKDLI
>lcl|1860|lcl|random-seq-non-antiviral|lcl|subdataset_0
ARTLNNKLSLSKPKFSGFT
>lcl|1861|lcl|random-seq-non-antiviral|lcl|subdataset_3
FDPYALSEHDEERPQNVQSKSRTAELQAEIDDTVGI
>lcl|1862|lcl|random-seq-non-antiviral|lcl|subdataset_4
LLLVIIWTLFGPSGLGEELLSLSLASLLPAPASPGPP
>lcl|1863|lcl|random-seq-non-antiviral|lcl|subdataset_4
WPGILVGGARVASCRYPALGPRLA
>lcl|1864|lcl|random-seq-non-antiviral|lcl|subdataset_7
RSVKGLVALITGGASGL
>lcl|1865|lcl|random-seq-non-antiviral|lcl|subdataset_1
AAAALRARILQVSSKVN
>lcl|1866|lcl|random-seq-non-antiviral|lcl|subdataset_3
LLFYVNGRKVTEKNVDPETMLLPYL
>lcl|1867|lcl|random-seq-non-antiviral|lcl|subdataset_4
TGCCIAGRLANLDDQNLTVAL
>lcl|1868|lcl|random-seq-non-antiviral|lcl|subdataset_9
GSILGFLQIATVLTVLLLLLK
>lcl|1869|lcl|random-seq-non-antiviral|lcl|subdataset_3
GQEQAQLYEITNKGYGKDAVKVMHINRKGPVHSIQELEV
>lcl|1870|lcl|random-seq-non-antiviral|lcl|subdataset_6
AARQIGSCLMRCRTLDTTSP
>lcl|1871|lcl|random-seq-non-antiviral|lcl|subdataset_1
FSNQPPVHRSPFEDPYPEDQPHFD
>lcl|1872|lcl|random-seq-non-antiviral|lcl|subdataset_8
RSGPSRDSVKSYGDDKRSIND
>lcl|1873|lcl|random-seq-non-antiviral|lcl|subdataset_3
WGCRGRRWAFARVDGGSCHRRGAPTGSTSNQIR
>lcl|1874|lcl|random-seq-non-antiviral|lcl|subdataset_2
YAKPGAVRSPAQILQWQVLPNTVPAKS
>lcl|1875|lcl|random-seq-non-antiviral|lcl|subdataset_4
RMAGPWLSLHEARLLGTRGAAAPKAV
>lcl|1876|lcl|random-seq-non-antiviral|lcl|subdataset_2
SISNRAAVPEHGVAPDAERL
>lcl|1877|lcl|random-seq-non-antiviral|lcl|subdataset_1
FARTMIGVFKNIEYMCKRTES
>lcl|1878|lcl|random-seq-non-antiviral|lcl|subdataset_0
CLLLFSVWRQSSG
>lcl|1879|lcl|random-seq-non-antiviral|lcl|subdataset_2
TPGSKISVIRSKRVIQANTISSCDIIISD
>lcl|1880|lcl|random-seq-non-antiviral|lcl|subdataset_4
PNFSMETWLLLV
>lcl|1881|lcl|random-seq-non-antiviral|lcl|subdataset_9
CISDYEQHVRSVLQKSV
>lcl|1882|lcl|random-seq-non-antiviral|lcl|subdataset_9
QYVLSRYPSYGINYYQHRPVALTNSQF
>lcl|1883|lcl|random-seq-non-antiviral|lcl|subdataset_4
ACRVALALAREKEEFKTAGE
>lcl|1884|lcl|random-seq-non-antiviral|lcl|subdataset_7
PRPPSKTYRGAFQN
>lcl|1885|lcl|random-seq-non-antiviral|lcl|subdataset_1
LLATVSGYFVSIDAHAEECFFERVTSGTKMG
>lcl|1886|lcl|random-seq-non-antiviral|lcl|subdataset_7
GAPRLVLLFSGKRKSGKDFVTEA
>lcl|1887|lcl|random-seq-non-antiviral|lcl|subdataset_4
SVLVKGCQPFLSAPRECPGHPRVGT
>lcl|1888|lcl|random-seq-non-antiviral|lcl|subdataset_6
LVTPPKALLKPLSIPNQ
>lcl|1889|lcl|random-seq-non-antiviral|lcl|subdataset_4
CVKLNDGHFMPVLGFGTYAPPEVPRSKALEVTKLA
>lcl|1890|lcl|random-seq-non-antiviral|lcl|subdataset_8
ESGEGLGRKKS
>lcl|1891|lcl|random-seq-non-antiviral|lcl|subdataset_8
KMQGSRMDEQRCS
>lcl|1892|lcl|random-seq-non-antiviral|lcl|subdataset_7
VIADDLPPTCIRP
>lcl|1893|lcl|random-seq-non-antiviral|lcl|subdataset_7
LPGGLRVLVQTGH
>lcl|1894|lcl|random-seq-non-antiviral|lcl|subdataset_1
GWIWRWGWGRRCLGRPGLPGPGPGPATPLFLLLL
>lcl|1895|lcl|random-seq-non-antiviral|lcl|subdataset_9
RGIRGSSAARPSGRRRDPAGRTTETGFNIFTQHD
>lcl|1896|lcl|random-seq-non-antiviral|lcl|subdataset_0
EANKPLVIEEIEVDVPHANEIRIKII
>lcl|1897|lcl|random-seq-non-antiviral|lcl|subdataset_6
GGTSSSDAQQSLQSFWPRVM
>lcl|1898|lcl|random-seq-non-antiviral|lcl|subdataset_5
QQEKEFLESYPQNCPPDALPGTPGNLD
>lcl|1899|lcl|random-seq-non-antiviral|lcl|subdataset_9
APARRVLQVKRVMQESSLSPAHL
>lcl|1900|lcl|random-seq-non-antiviral|lcl|subdataset_4
KVAPGGPTGYPGNLTAEQEQKLGELKMILL
>lcl|1901|lcl|random-seq-non-antiviral|lcl|subdataset_0
DRFPTTDDVYYIP
>lcl|1902|lcl|random-seq-non-antiviral|lcl|subdataset_1
TAKYIPVHYVLSNYPHYEPSYY
>lcl|1903|lcl|random-seq-non-antiviral|lcl|subdataset_3
CSAYKLVCYYTSWSQYREGDGSCFPDALDRFLCTHIIY
>lcl|1904|lcl|random-seq-non-antiviral|lcl|subdataset_9
WEEKKPFSIEEVEVAPPKAHEVRIKMVA
>lcl|1905|lcl|random-seq-non-antiviral|lcl|subdataset_9
SFTTPEHDFTLFPHRNHSVTSESRIPSEQTLKSLTDI
>lcl|1906|lcl|random-seq-non-antiviral|lcl|subdataset_0
FLASYPQKCPAGSLPGTPGNTDE
>lcl|1907|lcl|random-seq-non-antiviral|lcl|subdataset_4
MDAKARNCLLQHREALEKDIKTSY
>lcl|1908|lcl|random-seq-non-antiviral|lcl|subdataset_9
ASRQLLVAPPEAL
>lcl|1909|lcl|random-seq-non-antiviral|lcl|subdataset_0
VETWLLLAVSLVLLYLYGTRTHGLFKRLGIP
>lcl|1910|lcl|random-seq-non-antiviral|lcl|subdataset_2
DNSKETVPPEIAKR
>lcl|1911|lcl|random-seq-non-antiviral|lcl|subdataset_7
MISNGIGTVTTGKRSMCLFPLLLIGLWGC
>lcl|1912|lcl|random-seq-non-antiviral|lcl|subdataset_8
MTLRNFGMGKRSIEDRVQEEARCLVEELRKTNASPC
>lcl|1913|lcl|random-seq-non-antiviral|lcl|subdataset_7
SSSSSCYLEEALQRPVA
>lcl|1914|lcl|random-seq-non-antiviral|lcl|subdataset_4
VMLNIRDICKSKSSKFWRRSAEEGRPGWQRIVV
>lcl|1915|lcl|random-seq-non-antiviral|lcl|subdataset_2
AVFGLGGVGLSVIMGCKAAGASRIIAVDIN
>lcl|1916|lcl|random-seq-non-antiviral|lcl|subdataset_9
VIKNIAHLCKRDRSKTWGKEGWKKVVV
>lcl|1917|lcl|random-seq-non-antiviral|lcl|subdataset_6
AGLCSLVTSHLTEEIQASNDT
>lcl|1918|lcl|random-seq-non-antiviral|lcl|subdataset_7
PNAKQSILQKNPDDVVIVAAYRTA
>lcl|1919|lcl|random-seq-non-antiviral|lcl|subdataset_1
VMRNIAHFCSRSKSRVWGKDGWQKIVVCIVADG
>lcl|1920|lcl|random-seq-non-antiviral|lcl|subdataset_7
AMELLLTATIFYLVLWVVKAFRLQVPKGLKSPPGP
>lcl|1921|lcl|random-seq-non-antiviral|lcl|subdataset_5
TAGKVIKCKAAVLWQLNKPFSIEEVEVAPPKAHEVRI
>lcl|1922|lcl|random-seq-non-antiviral|lcl|subdataset_6
LLAAGFCPAVLCH
>lcl|1923|lcl|random-seq-non-antiviral|lcl|subdataset_5
AASVNDEQHQRIIKYGRALVLDIVEQ
>lcl|1924|lcl|random-seq-non-antiviral|lcl|subdataset_5
LSFKDRVVVITGA
>lcl|1925|lcl|random-seq-non-antiviral|lcl|subdataset_1
QLTGCENDERFFNDKTIKYIP
>lcl|1926|lcl|random-seq-non-antiviral|lcl|subdataset_2
IARLREDGIQKRVIQEGRGELPDFQDG
>lcl|1927|lcl|random-seq-non-antiviral|lcl|subdataset_5
ANVDFAFSLYRQLVSSAPDRNICISPVSVSMAL
>lcl|1928|lcl|random-seq-non-antiviral|lcl|subdataset_6
TIILGGAWWTSAMDTKLQTKMKEIIDQHTSTWTPVVS
>lcl|1929|lcl|random-seq-non-antiviral|lcl|subdataset_7
VKNHERFFDL
>lcl|1930|lcl|random-seq-non-antiviral|lcl|subdataset_4
FIVVMNILALTLPFLAAEVQN
>lcl|1931|lcl|random-seq-non-antiviral|lcl|subdataset_6
CQNGRRANRTVRFARTA
>lcl|1932|lcl|random-seq-non-antiviral|lcl|subdataset_8
KKGILERLNAGEVVIGDGGFVFAL
>lcl|1933|lcl|random-seq-non-antiviral|lcl|subdataset_0
CIFDREWTLASNSASG
>lcl|1934|lcl|random-seq-non-antiviral|lcl|subdataset_7
WVTVRSQQRGLFPAI
>lcl|1935|lcl|random-seq-non-antiviral|lcl|subdataset_1
LLRSCPLQGSPGRPRSV
>lcl|1936|lcl|random-seq-non-antiviral|lcl|subdataset_5
VTILALTLPFLVAQEQIQEQPTGCEKDERFFN
>lcl|1937|lcl|random-seq-non-antiviral|lcl|subdataset_4
LNDGHFMPVLGFGTYAPPEVPRNRAVEV
>lcl|1938|lcl|random-seq-non-antiviral|lcl|subdataset_5
HLGRPSAPTIVAQPVSGLASPASFQPEQFQYTLDNNVLT
>lcl|1939|lcl|random-seq-non-antiviral|lcl|subdataset_1
PTELQKERELTKF
>lcl|1940|lcl|random-seq-non-antiviral|lcl|subdataset_6
RPEPGGCCCRRTVRANGC
>lcl|1941|lcl|random-seq-non-antiviral|lcl|subdataset_8
SWVEENRASFQPPVCNKLMHR
>lcl|1942|lcl|random-seq-non-antiviral|lcl|subdataset_0
VFHRVRWAPELGASLG
>lcl|1943|lcl|random-seq-non-antiviral|lcl|subdataset_8
DGGWGWAVLFGCFVITGFSYAFP
>lcl|1944|lcl|random-seq-non-antiviral|lcl|subdataset_7
SGSGSRGQEEAGAGGRARSWSPPPEVSRSAHVPSLQR
>lcl|1945|lcl|random-seq-non-antiviral|lcl|subdataset_6
RAKVLTLDGMNPRVRRVEYAVRGPIVQRALELEQELRQ
>lcl|1946|lcl|random-seq-non-antiviral|lcl|subdataset_0
LLQRARLAEQAERYDDMASAMKAVTELNEPLS
>lcl|1947|lcl|random-seq-non-antiviral|lcl|subdataset_3
KSHRDPYATSVGHLIEKA
>lcl|1948|lcl|random-seq-non-antiviral|lcl|subdataset_8
RHSDENDGGQPHKRRKTSDANETED
>lcl|1949|lcl|random-seq-non-antiviral|lcl|subdataset_5
ALIQKLNSDPQFVLAQNVGTTHDLLDICLKRATVQRA
>lcl|1950|lcl|random-seq-non-antiviral|lcl|subdataset_9
VSIAGTLLTVFFLTRLVLSF
>lcl|1951|lcl|random-seq-non-antiviral|lcl|subdataset_7
AALPMLWTGLVLLGLLGFPQTPAQGHDTVQPNFQQ
>lcl|1952|lcl|random-seq-non-antiviral|lcl|subdataset_7
QRRQNDSSVFLAIMVAAAVES
>lcl|1953|lcl|random-seq-non-antiviral|lcl|subdataset_0
LVATSLVLLYIYGTHSHKLFKKLGIPGPTPLPFLGTI
>lcl|1954|lcl|random-seq-non-antiviral|lcl|subdataset_3
CNAPGCGQRFTNEDHLAVHKHKHEMTLKFGPARTDS
>lcl|1955|lcl|random-seq-non-antiviral|lcl|subdataset_4
LVLLTVQNSALILTLNYSRIMPGYD
>lcl|1956|lcl|random-seq-non-antiviral|lcl|subdataset_8
TVLSPPQRFKRILQAMMLAVAVV
>lcl|1957|lcl|random-seq-non-antiviral|lcl|subdataset_2
ISRGLLLLAALCCLAPSFL
>lcl|1958|lcl|random-seq-non-antiviral|lcl|subdataset_4
DQHIKYTSHNKAGFIIDEE
>lcl|1959|lcl|random-seq-non-antiviral|lcl|subdataset_7
VAGTESAQGPPGPAASLELWLNKATDPS
>lcl|1960|lcl|random-seq-non-antiviral|lcl|subdataset_7
LLLVAVFTVYVFFHGAQYARGSAPSPKYSTVLSSGSGY
>lcl|1961|lcl|random-seq-non-antiviral|lcl|subdataset_1
NSSDGFLEFSVGKFTYFVL
>lcl|1962|lcl|random-seq-non-antiviral|lcl|subdataset_0
WLLLAVSLVLLYLYGTHSHGL
>lcl|1963|lcl|random-seq-non-antiviral|lcl|subdataset_9
PIFPDSARLPLTRSFYLEPMVTFHVHPEAPVSSPY
>lcl|1964|lcl|random-seq-non-antiviral|lcl|subdataset_3
PVDFKDKVVIITGAGGGLGKYYSLEFAKLGAKVVVNDLGG
>lcl|1965|lcl|random-seq-non-antiviral|lcl|subdataset_2
LCSKANVYTEVPDGGWGWAVAVSF
>lcl|1966|lcl|random-seq-non-antiviral|lcl|subdataset_4
QYLRIRTVQPEPDYGAAV
>lcl|1967|lcl|random-seq-non-antiviral|lcl|subdataset_8
MVGGGGVGKSALTIQFIQSHFVDEYDPTIEDSYRKQC
>lcl|1968|lcl|random-seq-non-antiviral|lcl|subdataset_0
ASPTQTPPTTSTIRVARRSRVALVAM
>lcl|1969|lcl|random-seq-non-antiviral|lcl|subdataset_8
TAQWSVEDEEEAVHEQC
>lcl|1970|lcl|random-seq-non-antiviral|lcl|subdataset_6
SVVQAVEPISLGLALAGVLTGYI
>lcl|1971|lcl|random-seq-non-antiviral|lcl|subdataset_1
TIWRNQHTYKMATSASANLSKIVKKNYMELPQDGKVQ
>lcl|1972|lcl|random-seq-non-antiviral|lcl|subdataset_3
LSITRGLLLLAALCCLAPIS
>lcl|1973|lcl|random-seq-non-antiviral|lcl|subdataset_1
ISSVKFSPNTSQFLLVSSWDTSVRL
>lcl|1974|lcl|random-seq-non-antiviral|lcl|subdataset_7
VALGPCYLQGTDPGASADAEGPQCPVTCTCSY
>lcl|1975|lcl|random-seq-non-antiviral|lcl|subdataset_1
LSIETWVLLVTSLVLFYIYGTYSHGLFKK
>lcl|1976|lcl|random-seq-non-antiviral|lcl|subdataset_2
HLSSSRSPSASDLPQEELVDQKCLLQKYTHRSCNKVF
>lcl|1977|lcl|random-seq-non-antiviral|lcl|subdataset_7
VPYSWSWQVSLQYEKDGA
>lcl|1978|lcl|random-seq-non-antiviral|lcl|subdataset_4
ILLSIWRQSSGRGKLPPGPIPLPIIGNIFQ
>lcl|1979|lcl|random-seq-non-antiviral|lcl|subdataset_8
LLLLSWVALGPRSLEGADPGTPGEAEGPACP
>lcl|1980|lcl|random-seq-non-antiviral|lcl|subdataset_4
LRVKRAMQEASFMPPLLPPAAHQRFSTVPAVP
>lcl|1981|lcl|random-seq-non-antiviral|lcl|subdataset_6
GLLLLAGLCCLVFGIMAEDAQVAQGPSQQI
>lcl|1982|lcl|random-seq-non-antiviral|lcl|subdataset_7
RHVGLLCATGPQRWRF
>lcl|1983|lcl|random-seq-non-antiviral|lcl|subdataset_7
AAVALARPKPPLRHQEHLQNEPDS
>lcl|1984|lcl|random-seq-non-antiviral|lcl|subdataset_3
SRVNDQSQASRNGLKGKVLTLDTMNPCV
>lcl|1985|lcl|random-seq-non-antiviral|lcl|subdataset_7
AAALGPGVLQATRAFHTGQPRLAPLPPLPEYGGK
>lcl|1986|lcl|random-seq-non-antiviral|lcl|subdataset_8
PFATVDIQDDCGITDEPQINLKRS
>lcl|1987|lcl|random-seq-non-antiviral|lcl|subdataset_2
VFAAECILSKRLRKGKLEYLVKWRGWSSKH
>lcl|1988|lcl|random-seq-non-antiviral|lcl|subdataset_6
LCTSGLWTAQASTNESSNSHRGLAPTNV
>lcl|1989|lcl|random-seq-non-antiviral|lcl|subdataset_3
PAIQPVLSGLSRIVNGEEA
>lcl|1990|lcl|random-seq-non-antiviral|lcl|subdataset_9
GCQASLSTAQERLGHPGVPTREGVR
>lcl|1991|lcl|random-seq-non-antiviral|lcl|subdataset_8
GLSLRSVLVKGCQPFLSPTWQGPVLSTGKGAGTSTSS
>lcl|1992|lcl|random-seq-non-antiviral|lcl|subdataset_2
RKVLILTLVVAACGFVLWSSNGR
>lcl|1993|lcl|random-seq-non-antiviral|lcl|subdataset_1
FQSFHIVILGLDCAGKTTV
>lcl|1994|lcl|random-seq-non-antiviral|lcl|subdataset_4
LPLGFSAIRRYYLGAVELSWDYRQ
>lcl|1995|lcl|random-seq-non-antiviral|lcl|subdataset_6
GRVRSRCPGPALLLLLALAARPALAGPPAAALQ
>lcl|1996|lcl|random-seq-non-antiviral|lcl|subdataset_5
PWVNIFLPVLAIFLIYIIF
>lcl|1997|lcl|random-seq-non-antiviral|lcl|subdataset_8
KLVAPVTFRHHRYDDLVRTLYKVQNECPGITRVYSIGR
>lcl|1998|lcl|random-seq-non-antiviral|lcl|subdataset_4
EPAGGCLCDQPVHIAVRGLAPEQ
>lcl|1999|lcl|random-seq-non-antiviral|lcl|subdataset_0
STAVCISKMVPGCSITVISDKFTPETTSDVAAG
>lcl|2000|lcl|random-seq-non-antiviral|lcl|subdataset_4
RPAHPLDPLSTAEIKAATNTVKSYFAG
>lcl|2001|lcl|random-seq-non-antiviral|lcl|subdataset_4
CRITKPALLVLNQETAKVVQT
>lcl|2002|lcl|random-seq-non-antiviral|lcl|subdataset_9
KAEVCMAVPWLSLQ
>lcl|2003|lcl|random-seq-non-antiviral|lcl|subdataset_9
SHLELNNGTKMPTLGLGT
>lcl|2004|lcl|random-seq-non-antiviral|lcl|subdataset_7
LTNAEEFTPKVTKTIAQDSFDILSFDD
>lcl|2005|lcl|random-seq-non-antiviral|lcl|subdataset_2
WEPKKPFSIEEVEVAPPKAHEVRIKILAT
>lcl|2006|lcl|random-seq-non-antiviral|lcl|subdataset_7
LLLPEAAAERDAREKLALWDRRPDTTAPL
>lcl|2007|lcl|random-seq-non-antiviral|lcl|subdataset_8
PNDGHDHPEKKDPDTTPKQVAGV
>lcl|2008|lcl|random-seq-non-antiviral|lcl|subdataset_7
LLALSLVLLYRYATYSHGFFKKLGIPGPKPLPLFGNVLS
>lcl|2009|lcl|random-seq-non-antiviral|lcl|subdataset_5
YKLVVVGDGGVGKSALTIQLIQNHFVEEYDPTIEDSYR
>lcl|2010|lcl|random-seq-non-antiviral|lcl|subdataset_5
EELNASGETVESLSSSEESITHIS
>lcl|2011|lcl|random-seq-non-antiviral|lcl|subdataset_8
IIGLGTYSDPRPVPGKTFIAVKTAIDEGYRH
>lcl|2012|lcl|random-seq-non-antiviral|lcl|subdataset_8
SGSRIHVFKWQDTE
>lcl|2013|lcl|random-seq-non-antiviral|lcl|subdataset_6
VFLQVCIEASGWGAEVRDSCGCGDSSSHQTDDPATA
>lcl|2014|lcl|random-seq-non-antiviral|lcl|subdataset_7
ITVKNPIVEMDGDEMTRIIWQFIKDKLILPY
>lcl|2015|lcl|random-seq-non-antiviral|lcl|subdataset_5
LLSLWRQSSGRGKLPPGPTPLPVIGNILQIGIKD
>lcl|2016|lcl|random-seq-non-antiviral|lcl|subdataset_3
EEDGDELARRCSTFMSSPVTELR
>lcl|2017|lcl|random-seq-non-antiviral|lcl|subdataset_3
AFKSMEVANFYYEADCLAAAYGGKAAPAAPPADRPGPR
>lcl|2018|lcl|random-seq-non-antiviral|lcl|subdataset_9
GSLSGTPGNLDSEQEAKLKEFRELLESLGTKERL
>lcl|2019|lcl|random-seq-non-antiviral|lcl|subdataset_6
SLFWAARPLQRCGQLVRMAIRAQH
>lcl|2020|lcl|random-seq-non-antiviral|lcl|subdataset_3
DIEAYFERIGYKNSVNKLDLATL
>lcl|2021|lcl|random-seq-non-antiviral|lcl|subdataset_6
MRPPRTLTSTATMSALSTSMPMEIDDVMDEDAVNGQA
>lcl|2022|lcl|random-seq-non-antiviral|lcl|subdataset_0
PWCDAEHRDIVNLKKSEFWNKGGPAWQKIVVCLVFDGIDP
>lcl|2023|lcl|random-seq-non-antiviral|lcl|subdataset_5
LLSLIGFCWAQYDP
>lcl|2024|lcl|random-seq-non-antiviral|lcl|subdataset_7
LWARSKNDQLRISFPPGLCWG
>lcl|2025|lcl|random-seq-non-antiviral|lcl|subdataset_6
VSVSEGLVAIVTLCLVYMLM
>lcl|2026|lcl|random-seq-non-antiviral|lcl|subdataset_6
PQGFDVDRDAKKLNKACKGMGTNEAAIIEILSG
>lcl|2027|lcl|random-seq-non-antiviral|lcl|subdataset_2
PVSVSESLVAIITMCLVYMILK
>lcl|2028|lcl|random-seq-non-antiviral|lcl|subdataset_7
LKYLSLGILVFQTTSLVLTMRYSRTLKEEGPR
>lcl|2029|lcl|random-seq-non-antiviral|lcl|subdataset_0
IFCLILWVVKAWQPRLPKGLKSPPGPWGWPLLG
>lcl|2030|lcl|random-seq-non-antiviral|lcl|subdataset_2
LDAASPGPLALLGLLFAATLLLSALFLL
>lcl|2031|lcl|random-seq-non-antiviral|lcl|subdataset_8
VTLLFKLYCLA
>lcl|2032|lcl|random-seq-non-antiviral|lcl|subdataset_9
ATRAAAARLVGTAASRTPAAARH
>lcl|2033|lcl|random-seq-non-antiviral|lcl|subdataset_5
RNKLDLETLTDILEHQIR
>lcl|2034|lcl|random-seq-non-antiviral|lcl|subdataset_1
RRLVLQARTYAQAAASPAPAAGPGQMSFTFASPTQVFF
>lcl|2035|lcl|random-seq-non-antiviral|lcl|subdataset_7
DLTSNNPHFHISS
>lcl|2036|lcl|random-seq-non-antiviral|lcl|subdataset_1
PGRSRSAADDINPAPANM
>lcl|2037|lcl|random-seq-non-antiviral|lcl|subdataset_8
LLSALTLETWVLLAVILVLLYRLG
>lcl|2038|lcl|random-seq-non-antiviral|lcl|subdataset_7
KGLVLGIYSKEKEEDEPQFTSAGEN
>lcl|2039|lcl|random-seq-non-antiviral|lcl|subdataset_0
VMGHGLCPQGARAKAAIPAALRDHEST
>lcl|2040|lcl|random-seq-non-antiviral|lcl|subdataset_2
FLVSIAGLLYALVQLGQPCDCLPPLRAAA
>lcl|2041|lcl|random-seq-non-antiviral|lcl|subdataset_6
VRSVRAAVGGLRAISAPSAPCLPRPWGLRAG
>lcl|2042|lcl|random-seq-non-antiviral|lcl|subdataset_2
GNVKKSSGAGGGTGSGGSGSGGLIG
>lcl|2043|lcl|random-seq-non-antiviral|lcl|subdataset_1
FSLETWVLLAI
>lcl|2044|lcl|random-seq-non-antiviral|lcl|subdataset_7
FYLTAETWTLLVAFVTLLLIYAYWPYGTFKRLGIPG
>lcl|2045|lcl|random-seq-non-antiviral|lcl|subdataset_4
MIRIAALNASSTIEDDHEGSFKSHKIQTKEAQEAE
>lcl|2046|lcl|random-seq-non-antiviral|lcl|subdataset_5
NDTFSVSDNVAVIVPETDTQVTY
>lcl|2047|lcl|random-seq-non-antiviral|lcl|subdataset_9
MYYKFSSFTQKLAGAWASEAYTPQGLKPV
>lcl|2048|lcl|random-seq-non-antiviral|lcl|subdataset_6
RGGCWPRGLQQLLVPGG
>lcl|2049|lcl|random-seq-non-antiviral|lcl|subdataset_1
APATPPRPLKRKKLQFTDVTPESSP
>lcl|2050|lcl|random-seq-non-antiviral|lcl|subdataset_5
EQAERYDDMAAAMKAVTEQGHELSNEERNL
>lcl|2051|lcl|random-seq-non-antiviral|lcl|subdataset_8
MDIEAYYQRIGYKNPRNKLDLESLTDIFQHQIRTVPYEN
>lcl|2052|lcl|random-seq-non-antiviral|lcl|subdataset_6
VLPVFAHCKEAPSTASSTPDSTEGGNDDSDFREL
>lcl|2053|lcl|random-seq-non-antiviral|lcl|subdataset_5
TMKSTVLLSVFTVLATWAGLLEAHPLGD
>lcl|2054|lcl|random-seq-non-antiviral|lcl|subdataset_7
MFCMAGLCLISFLHFFKTLSYVTFPRELASLSPNLIS
>lcl|2055|lcl|random-seq-non-antiviral|lcl|subdataset_8
ALVGATFGCGVPTI
>lcl|2056|lcl|random-seq-non-antiviral|lcl|subdataset_0
MPNDPSDNQLK
>lcl|2057|lcl|random-seq-non-antiviral|lcl|subdataset_9
TELLLAITVFCLGFWVVRALRTQVP
>lcl|2058|lcl|random-seq-non-antiviral|lcl|subdataset_1
GKTSPRREETSAFREPSRRRRRES
>lcl|2438|lcl|antiviral|lcl|subdataset_test
GPPISLERLDVGTNLGNAIAKLEAKELLESSDQI
>lcl|2439|lcl|antiviral|lcl|subdataset_test
KVLHLEGEVNKIALLSTNKAVVSLSNGVSVLTS
>lcl|2440|lcl|antiviral|lcl|subdataset_test
DFLEENITALLEEAQIQQEKNMYELQKLNSWDVFG
>lcl|2441|lcl|antiviral|lcl|subdataset_test
EGPTLGNWAREIWATLFGKA
>lcl|2442|lcl|antiviral|lcl|subdataset_test
NWAREIWATLFKKA
>lcl|2443|lcl|antiviral|lcl|subdataset_test
FAIKWEYVLLLFLL
>lcl|2444|lcl|antiviral|lcl|subdataset_test
SWLRDIWDWKCEVLSDFK
>lcl|2445|lcl|antiviral|lcl|subdataset_test
SWLRDIWDWLCEVLSDFK
>lcl|2446|lcl|antiviral|lcl|subdataset_test
SWLRDIWDWICEVLSDFK
>lcl|2447|lcl|antiviral|lcl|subdataset_test
SWLRDIWDWICEVLSD
>lcl|2448|lcl|antiviral|lcl|subdataset_test
TWLRAIWDWVCTALTDFK
>lcl|2449|lcl|antiviral|lcl|subdataset_test
VANDPIDISIELNKAKSDLEESKEWIRRSNQKLDSD
>lcl|2450|lcl|antiviral|lcl|subdataset_test
ANTAFVSSAHNTQKIPAGAPFNRNLRAMLADLRQNAAFAG
>lcl|2451|lcl|antiviral|lcl|subdataset_test
EQCREEEDDR
>lcl|2452|lcl|antiviral|lcl|subdataset_test
GGTIFDCGETCFLGTCYTPGCSCGNYGFCYGTN
>lcl|2453|lcl|antiviral|lcl|subdataset_test
GICRCICGKGICRCICGR
>lcl|2454|lcl|antiviral|lcl|subdataset_test
GICRCICGRGICRCICGR
>lcl|2455|lcl|antiviral|lcl|subdataset_test
GIKEWKRIVQRIKDFLRNLV
>lcl|2456|lcl|antiviral|lcl|subdataset_test
GLPVCGETCVGGTCNTPGCTCSWPVCTRN
>lcl|2457|lcl|antiviral|lcl|subdataset_test
GVCRCLCRRGVCRCICRR
>lcl|2458|lcl|antiviral|lcl|subdataset_test
KTCENLADTY
>lcl|2459|lcl|antiviral|lcl|subdataset_test
LEAIPCSIPPCFLFGKPFVF
>lcl|2460|lcl|antiviral|lcl|subdataset_test
LEAIPISIPPELAFAKPFVF
>lcl|2461|lcl|antiviral|lcl|subdataset_test
LEAIPMSIPPEVFFGKPFVF
>lcl|2462|lcl|antiviral|lcl|subdataset_test
LSYRCPCR
>lcl|2463|lcl|antiviral|lcl|subdataset_test
WMEWDREIEELAKKAEELAKKAEELAKKAWASLWNWF
>lcl|2464|lcl|antiviral|lcl|subdataset_test
YALLIRMIYKNI
>lcl|2465|lcl|antiviral|lcl|subdataset_test
YQLLARMIYKNI
>lcl|2466|lcl|antiviral|lcl|subdataset_test
YQLLIAMIYKNI
>lcl|2467|lcl|antiviral|lcl|subdataset_test
YTSLIHSLIEESQNQQEKNEQELLEFDKWASLWNWF
>lcl|2468|lcl|antiviral|lcl|subdataset_test
YTSLIHSLIEESQNQQEKNEQELLELNKWASLWNWF
>lcl|2469|lcl|antiviral|lcl|subdataset_test
GLFGVLGSIAKHVLPHVVPVIAEKL
>lcl|2470|lcl|antiviral|lcl|subdataset_test
DWHLGQGVSIEWRKK
>lcl|2471|lcl|antiviral|lcl|subdataset_test
FLFPLITSFLSKVL
>lcl|2472|lcl|antiviral|lcl|subdataset_test
GLFDIIKKIAESW
>lcl|2473|lcl|antiviral|lcl|subdataset_test
GWLKKIESIIDAF
>lcl|2474|lcl|antiviral|lcl|subdataset_test
HVDKKVADKVLLLKQLRIMRLLTRL
>lcl|2475|lcl|antiviral|lcl|subdataset_test
TTWEAWDRAIAEYAARIEALIRAAQEQQEKNEAILREL
>lcl|2476|lcl|antiviral|lcl|subdataset_test
TTWEAWDRAIAEYAARIEALIRASQEQQEKNEAELREL
>lcl|2477|lcl|antiviral|lcl|subdataset_test
ELNKAKSDLEESKEWIRRSNQKLDSIGNWHQSSTT
>lcl|2478|lcl|antiviral|lcl|subdataset_test
IELNKAKSDLEESKEWIRRSNQKLDSIGNWHQSST
>lcl|2479|lcl|antiviral|lcl|subdataset_test
AAHLIDALYAEFLGGRVLTT
>lcl|2480|lcl|antiviral|lcl|subdataset_test
HRWRKRWRKHRWRKRWRK
>lcl|2481|lcl|antiviral|lcl|subdataset_test
KRWRKRWRKWRWRKRWRK
>lcl|2482|lcl|antiviral|lcl|subdataset_test
RTRKRGRKRTRKRGRK
>lcl|2483|lcl|antiviral|lcl|subdataset_test
RGGKIAGKIAKIAGKIAKIAGKIA
>lcl|2484|lcl|antiviral|lcl|subdataset_test
ISIELNKAKSDLEESKEWIRRSNQKLDSIGNWHQS
>lcl|2485|lcl|antiviral|lcl|subdataset_test
RRKKAAVALLPAVLLA
>lcl|2486|lcl|antiviral|lcl|subdataset_test
RRKKAAVALLPAVLLAL
>lcl|2487|lcl|antiviral|lcl|subdataset_test
GPPISLERLDVGTNLGNAIAKLEDAKELLESSDQI
>lcl|2488|lcl|antiviral|lcl|subdataset_test
HRIDLGPPISLERLDVGTNLGNAIAKLEDAKELLE
>lcl|2489|lcl|antiviral|lcl|subdataset_test
ISLERLDVGTNLGNAIAKLEDAKELLESSDQILRS
>lcl|2490|lcl|antiviral|lcl|subdataset_test
CGECGGGHIVGRFCMVVRFLRLVFI
>lcl|2491|lcl|antiviral|lcl|subdataset_test
CRCCELKSLCPTLMRVVRLLGLVLL
>lcl|2492|lcl|antiviral|lcl|subdataset_test
LVFPSDEFDASISQVNEKINQSLAFIRKSDELLHN
>lcl|2493|lcl|antiviral|lcl|subdataset_test
KWKLFKKIGIGKFLHVAKKF
>lcl|2494|lcl|antiviral|lcl|subdataset_test
CDVIALLCHLNT
>lcl|2495|lcl|random-seq-non-antiviral|lcl|subdataset_test
HLVLYNGAKMPILGLGTWKS
>lcl|2496|lcl|random-seq-non-antiviral|lcl|subdataset_test
QYISLAPELLLATAIF
>lcl|2497|lcl|random-seq-non-antiviral|lcl|subdataset_test
LGFTTLALVVSVTCLSLLSVWTKLRTRGRL
>lcl|2498|lcl|random-seq-non-antiviral|lcl|subdataset_test
IDEILSKETCDYF
>lcl|2499|lcl|random-seq-non-antiviral|lcl|subdataset_test
KNSQTVSPGAITTGNGAPIGIKDAS
>lcl|2500|lcl|random-seq-non-antiviral|lcl|subdataset_test
LLLLARGHPKSRGNFPPGPRPLPLLGNLLQMDRGGLL
>lcl|2501|lcl|random-seq-non-antiviral|lcl|subdataset_test
TAGKVIKCKAAVVWEPKKPFSIVEIEVAPPKAH
>lcl|2502|lcl|random-seq-non-antiviral|lcl|subdataset_test
GPNITSGNPGPAIQGGGTIVQRAVKRRPGLDFD
>lcl|2503|lcl|random-seq-non-antiviral|lcl|subdataset_test
MSAAILGQVWTRKLLPIPWRLCVPGRCVSSNFKA
>lcl|2504|lcl|random-seq-non-antiviral|lcl|subdataset_test
ALAVLHVLEPFPTETP
>lcl|2505|lcl|random-seq-non-antiviral|lcl|subdataset_test
ISCFFLVALFLASCRATTSSDQKCI
>lcl|2506|lcl|random-seq-non-antiviral|lcl|subdataset_test
QLFRSRYTLGKIYFIGFQ
>lcl|2507|lcl|random-seq-non-antiviral|lcl|subdataset_test
VFFVNGRKVVEKNADPETTLLAY
>lcl|2508|lcl|random-seq-non-antiviral|lcl|subdataset_test
RAEQPCGAELTFELPDNAKQC
>lcl|2509|lcl|random-seq-non-antiviral|lcl|subdataset_test
QCLPRTRALGTTAALAPNTLRPFEAIP
>lcl|2510|lcl|random-seq-non-antiviral|lcl|subdataset_test
KLENLLRFHTIYRQLHSLCQR
>lcl|2511|lcl|random-seq-non-antiviral|lcl|subdataset_test
GREEGGVGSEEGVGKQCHPS
>lcl|2512|lcl|random-seq-non-antiviral|lcl|subdataset_test
MALRVTADVWLAR
>lcl|2513|lcl|random-seq-non-antiviral|lcl|subdataset_test
IHYVLNISPSQEPNYYQ
>lcl|2514|lcl|random-seq-non-antiviral|lcl|subdataset_test
VIKCKAAIAWEAGKPLSVEEIEVSP
>lcl|2515|lcl|random-seq-non-antiviral|lcl|subdataset_test
QLWKVVRPARQL
>lcl|2516|lcl|random-seq-non-antiviral|lcl|subdataset_test
LPHSLAMIRLCNPPVNAVSPTV
>lcl|2517|lcl|random-seq-non-antiviral|lcl|subdataset_test
QQLRSPRQPPRLVTSTAYTSPQ
>lcl|2518|lcl|random-seq-non-antiviral|lcl|subdataset_test
IEFMCTRKDSKTWGKDAWKKIVVCVVSDGRAKINP
>lcl|2519|lcl|random-seq-non-antiviral|lcl|subdataset_test
MGSVLGLCSMASWIPCLCGSAP
>lcl|2520|lcl|random-seq-non-antiviral|lcl|subdataset_test
LVALALARETIESLSSSEESITEYKQKVEKVK
>lcl|2521|lcl|random-seq-non-antiviral|lcl|subdataset_test
LRPAAGGPRRQQQ
>lcl|2522|lcl|random-seq-non-antiviral|lcl|subdataset_test
AKMETTFYDDALNASFLQSESGAYGYSNPKILKQSMT
>lcl|2523|lcl|random-seq-non-antiviral|lcl|subdataset_test
AGKPLSLEEVEVAPPRAGEVR
>lcl|2524|lcl|random-seq-non-antiviral|lcl|subdataset_test
TCLLAVALAKNTMEHV
>lcl|2525|lcl|random-seq-non-antiviral|lcl|subdataset_test
LASAIFCLVFWVLKGLRPRVPKGLKS
>lcl|2526|lcl|random-seq-non-antiviral|lcl|subdataset_test
MMSLALYTCFLWLLTSGLKTVQSLHDSHRGLAPTNVD
>lcl|2527|lcl|random-seq-non-antiviral|lcl|subdataset_test
SQRLQSIKDHLVE
>lcl|2528|lcl|random-seq-non-antiviral|lcl|subdataset_test
RVYKVHKDEKTGVQTVYEM
>lcl|2529|lcl|random-seq-non-antiviral|lcl|subdataset_test
GLGSGLGGGLGGGRKGSGPAAFRLTEKFVLLLV
>lcl|2530|lcl|random-seq-non-antiviral|lcl|subdataset_test
YQSFDKNNIRDVTDSLWRSKKTKPRGAADPN
>lcl|2531|lcl|random-seq-non-antiviral|lcl|subdataset_test
TARTPIGSFQGSL
>lcl|2532|lcl|random-seq-non-antiviral|lcl|subdataset_test
TQAVTDEDSSSHRDLAPTNVDFAFN
>lcl|2533|lcl|random-seq-non-antiviral|lcl|subdataset_test
LALASVTEISLDNKHRHRHEQQGHHDSAKHGHQKDKQ
>lcl|2534|lcl|random-seq-non-antiviral|lcl|subdataset_test
LSLYSVCPSLVVRPKPLHSCTGSP
>lcl|2535|lcl|random-seq-non-antiviral|lcl|subdataset_test
FRNYRFAIGAFAVIMLILLI
>lcl|2536|lcl|random-seq-non-antiviral|lcl|subdataset_test
VKAGFAGDDTPRAVFHAIVGRPRHQ
>lcl|2537|lcl|random-seq-non-antiviral|lcl|subdataset_test
RYPKYGLNYYQCRPAALINNQFMPYPY
>lcl|2538|lcl|random-seq-non-antiviral|lcl|subdataset_test
ETGDELVFFVNGKKVVEKDVD
>lcl|2539|lcl|random-seq-non-antiviral|lcl|subdataset_test
RLGLLLSVLAATLAQAPAPDVPGCSRGSCYPATGDL
>lcl|2540|lcl|random-seq-non-antiviral|lcl|subdataset_test
TEQIVVQAGQIQQQQQGGVTAVQLQTEAQVASA
>lcl|2541|lcl|random-seq-non-antiviral|lcl|subdataset_test
NPCGSKACRRLFGPVDSEQ
>lcl|2542|lcl|random-seq-non-antiviral|lcl|subdataset_test
PTIASGNPGPGIQGGGAVVQRAIKRRSGLDFDDEGEVNS
>lcl|2543|lcl|random-seq-non-antiviral|lcl|subdataset_test
DFQWCFSQVKGAVDEDVAEADIISTVEFNYSG
>lcl|2544|lcl|random-seq-non-antiviral|lcl|subdataset_test
RILHMALTGASDPSAEAEANGEKPFLLRA
>lcl|2545|lcl|random-seq-non-antiviral|lcl|subdataset_test
GYRRRFCRPSRARDINTEQGQNVLEILQDCFEE
>lcl|2546|lcl|random-seq-non-antiviral|lcl|subdataset_test
GQPRGGVEEGPT
>lcl|2547|lcl|random-seq-non-antiviral|lcl|subdataset_test
IAWELNKPLSIEQIEVAPPKAHEVRIKILATGVCRSDEHV
>lcl|2548|lcl|random-seq-non-antiviral|lcl|subdataset_test
AKLAEQAERYDDMAACMK
>lcl|2549|lcl|random-seq-non-antiviral|lcl|subdataset_test
VFHRIHLPLQLDASLGSRGSESVLRSLSD
>lcl|2550|lcl|random-seq-non-antiviral|lcl|subdataset_test
LLAFLAGLLLLLFR
>lcl|2551|lcl|random-seq-non-antiviral|lcl|subdataset_test
GQTSISKGLNYLTIMAPGNLWHMRNNF
>lcl|2552|lcl|random-seq-non-antiviral|lcl|subdataset_test
HLLSAVESELQAGSEKGDPTERELR
